# Supplementary material for: 2-Amino-5-methyl­pyridinium dibromo­iodate
Source: Acta Crystallogr Sect E Struct Rep Online. 2012 Aug 25;68(Pt 9):o2786. doi: 10.1107/S1600536812036136 (PMC3435817; doi:10.1107/S1600536812036136)
Supplement: Supplementary file 1 [file e-68-o2786-sup1.cif]

##############################################################################
#                                                                            #
# This CIF contains the data in a paper accepted for publication in          #
# Acta Crystallographica Section E. It conforms to the requirements of       #
# Notes for Authors for Acta Crystallographica Section E, and has been       #
# peer reviewed under the auspices of the IUCr Commission on Journals.       #
#                                                                            #
# Full details of the Crystallographic Information File format               #
# are given in the paper "The Crystallographic Information File (CIF):       #
# a New Standard Archive File for Crystallography" by S. R. Hall, F. H.      #
# Allen and I. D. Brown [Acta Cryst. (1991), A47, 655-685].                  #
#                                                                            #
# The current version of the core CIF dictionary is obtainable from          #
# ftp://ftp.iucr.org/pub/cif_core.dic.                                       #
#                                                                            #
# Software is freely available for graphical display of the structure(s)     #
# in this CIF. For information consult the CIF software page                 #
# http://www.iucr.org/resources/cif/software.                                #
#                                                                            #
# This file may be used for bona fide research purposes within the           #
# scientific community so long as proper attribution is given to the journal # 
# article from which it was obtained.                                        #
#                                                                            #
##############################################################################
data_I
_audit_creation_method     SHELXL-97
_chemical_name_systematic
;
2-Amino-5-methylpyridinium dibromoiodate
;
_chemical_name_common     '(2-A-5-MepyrH).IBr2'
_chemical_formula_moiety     'C6 H9 N2 +, Br2 I -'
_chemical_formula_sum     'C6 H9 Br2 I N2'
_chemical_formula_iupac     'C6 H9 N2 +, Br2 I -'
_chemical_formula_weight     395.85
_chemical_melting_point     ?
_symmetry_cell_setting     triclinic
_symmetry_space_group_name_H-M     'P -1'
_symmetry_space_group_name_Hall     '-P 1'
loop_
    _symmetry_equiv_pos_as_xyz
    'x, y, z'
    '-x, -y, -z'
_cell_length_a     8.3648(13)
_cell_length_b     8.4233(16)
_cell_length_c     9.2321(16)
_cell_angle_alpha     105.107(16)
_cell_angle_beta     115.371(16)
_cell_angle_gamma     98.241(15)
_cell_volume     542.7(2)
_cell_formula_units_Z     2
_cell_measurement_reflns_used     1406
_cell_measurement_theta_min     3.2322
_cell_measurement_theta_max     29.9938
_cell_measurement_temperature     293(2)
_exptl_crystal_description     'plate'
_exptl_crystal_colour     'yellow'
_exptl_crystal_size_max     0.54431
_exptl_crystal_size_mid     0.3901
_exptl_crystal_size_min     0.3015
_exptl_crystal_density_diffrn     2.422
_exptl_crystal_density_meas     ?
_exptl_crystal_density_method     'not measured'
_exptl_crystal_F_000     364
_exptl_absorpt_coefficient_mu     10.262
_exptl_absorpt_correction_type     multi-scan
_exptl_absorpt_process_details
;
(CrysAlis PRO; Agilent, 2011)
;
_exptl_absorpt_correction_T_min     0.011
_exptl_absorpt_correction_T_max     0.045
_exptl_special_details
;
;
_diffrn_ambient_temperature     293(2)
_diffrn_radiation_type     MoK\a
_diffrn_radiation_wavelength     0.71073
_diffrn_radiation_source     'Enhance (Mo) X-ray Source'
_diffrn_radiation_monochromator     graphite
_diffrn_measurement_device_type     'Agilent Xcalibur Eos'
_diffrn_measurement_method     '\w scans'
_diffrn_detector_area_resol_mean     16.0534
_diffrn_reflns_number     4283
_diffrn_reflns_av_R_equivalents     0.0290
_diffrn_reflns_av_sigmaI/netI     0.0531
_diffrn_reflns_theta_min     3.24
_diffrn_reflns_theta_max     29.06
_diffrn_reflns_theta_full     29.06
_diffrn_measured_fraction_theta_max     0.980
_diffrn_measured_fraction_theta_full     0.980
_diffrn_reflns_limit_h_min     -11
_diffrn_reflns_limit_h_max     10
_diffrn_reflns_limit_k_min     -11
_diffrn_reflns_limit_k_max     11
_diffrn_reflns_limit_l_min     -10
_diffrn_reflns_limit_l_max     12
_diffrn_standards_number     ?
_diffrn_standards_interval_count     ?
_diffrn_standards_interval_time     ?
_diffrn_standards_decay_%     0.0
_refine_special_details
;
Refinement of <i>F</i>^2^ against ALL reflections. The weighted <i>R</i>-factor
<i>wR</i> and goodness of fit <i>S</i> are based on <i>F</i>^2^, conventional
<i>R</i>-factors <i>R</i> are based on <i>F</i>, with <i>F</i> set to zero for
negative <i>F</i>^2^. The threshold expression of <i>F</i>^2^ >
\s(<i>F</i>^2^) is used only for calculating <i>R</i>-factors(gt) <i>etc</i>.
and is not relevant to the choice of reflections for refinement.
<i>R</i>-factors based on <i>F</i>^2^ are statistically about twice as large
as those based on <i>F</i>, and <i>R</i>- factors based on ALL data will be
even larger.
;
_reflns_number_total     2465
_reflns_number_gt     1777
_reflns_threshold_expression     I>2\s(I)
_refine_ls_structure_factor_coef     Fsqd
_refine_ls_matrix_type     full
_refine_ls_R_factor_all     0.0626
_refine_ls_R_factor_gt     0.0404
_refine_ls_wR_factor_gt     0.0829
_refine_ls_wR_factor_ref     0.0957
_refine_ls_goodness_of_fit_ref     1.008
_refine_ls_restrained_S_all     1.008
_refine_ls_number_reflns     2465
_refine_ls_number_parameters     102
_refine_ls_number_restraints     0
_refine_ls_hydrogen_treatment     constr
_refine_ls_weighting_scheme     calc
_refine_ls_weighting_details
                 'calc w=1/[\s^2^(Fo^2^)+(0.0350P)^2^] where P=(Fo^2^+2Fc^2^)/3'
_atom_sites_solution_hydrogens     geom
_atom_sites_solution_primary     direct
_atom_sites_solution_secondary     difmap
_refine_ls_shift/su_max     0.000
_refine_ls_shift/su_mean     0.000
_refine_diff_density_max     1.170
_refine_diff_density_min     -0.850
_refine_ls_extinction_method     'SHELXL97 (Sheldrick, 2008)'
_refine_ls_extinction_coef     0.0292(12)
_refine_ls_extinction_expression
                                  'Fc^*^=kFc[1+0.001xFc^2^\l^3^/sin(2\q)]^-1/4^'
loop_
    _atom_type_symbol
    _atom_type_description
    _atom_type_scat_dispersion_real
    _atom_type_scat_dispersion_imag
    _atom_type_scat_source
    'C' 'C' 0.0033 0.0016
                         'International Tables Vol C Tables 4.2.6.8 and 6.1.1.4'
    'H' 'H' 0.0000 0.0000
                         'International Tables Vol C Tables 4.2.6.8 and 6.1.1.4'
    'N' 'N' 0.0061 0.0033
                         'International Tables Vol C Tables 4.2.6.8 and 6.1.1.4'
    'Br' 'Br' -0.2901 2.4595
                         'International Tables Vol C Tables 4.2.6.8 and 6.1.1.4'
    'I' 'I' -0.4742 1.8119
                         'International Tables Vol C Tables 4.2.6.8 and 6.1.1.4'
_computing_data_collection     'CrysAlis PRO (Agilent, 2011)'
_computing_cell_refinement     'CrysAlis PRO (Agilent, 2011)'
_computing_data_reduction     'CrysAlis PRO (Agilent, 2011)'
_computing_structure_solution     'SHELXS97 (Sheldrick, 2008)'
_computing_structure_refinement     'SHELXL97 (Sheldrick, 2008)'
_computing_molecular_graphics     'SHELXTL (Sheldrick, 2008)'
_computing_publication_material     'SHELXTL (Sheldrick, 2008)'
loop_
    _atom_site_type_symbol
    _atom_site_label
    _atom_site_fract_x
    _atom_site_fract_y
    _atom_site_fract_z
    _atom_site_U_iso_or_equiv
    _atom_site_adp_type
    _atom_site_calc_flag
    _atom_site_refinement_flags
    _atom_site_occupancy
    _atom_site_symmetry_multiplicity
    _atom_site_disorder_assembly
    _atom_site_disorder_group
    N N1 1.0416(7) 0.3049(7) 0.7106(6) 0.0606(15) Uani d . 1 1 . .
    H H1A 1.0387 0.3331 0.8057 0.073 Uiso calc R 1 1 . .
    I I1 0.70649(5) -0.04784(5) 0.90281(5) 0.04214(17) Uani d . 1 1 . .
    Br Br1 0.55742(10) -0.38624(9) 0.80942(10) 0.0661(2) Uani d . 1 1 . .
    N N2 0.7745(7) 0.3836(7) 0.5894(7) 0.0699(17) Uani d . 1 1 . .
    H H2A 0.7751 0.4121 0.6862 0.084 Uiso calc R 1 1 . .
    H H2B 0.6882 0.3947 0.5021 0.084 Uiso calc R 1 1 . .
    C C2 0.9069(8) 0.3223(8) 0.5748(8) 0.0509(16) Uani d . 1 1 . .
    Br Br2 0.85761(10) 0.29148(9) 0.98508(9) 0.0589(2) Uani d . 1 1 . .
    C C3 0.9133(8) 0.2686(8) 0.4207(8) 0.0500(15) Uani d . 1 1 . .
    H H3A 0.8224 0.2749 0.3211 0.060 Uiso calc R 1 1 . .
    C C4 1.0533(8) 0.2076(9) 0.4194(8) 0.0551(17) Uani d . 1 1 . .
    H H4A 1.0562 0.1728 0.3166 0.066 Uiso calc R 1 1 . .
    C C5 1.1936(8) 0.1936(8) 0.5625(7) 0.0438(14) Uani d . 1 1 . .
    C C6 1.1819(9) 0.2455(9) 0.7061(9) 0.0591(18) Uani d . 1 1 . .
    H H6A 1.2732 0.2406 0.8064 0.071 Uiso calc R 1 1 . .
    C C7 1.3488(8) 0.1264(9) 0.5598(9) 0.0647(19) Uani d . 1 1 . .
    H H7A 1.4329 0.1335 0.6734 0.097 Uiso calc R 1 1 . .
    H H7B 1.4130 0.1938 0.5211 0.097 Uiso calc R 1 1 . .
    H H7C 1.2999 0.0087 0.4830 0.097 Uiso calc R 1 1 . .
loop_
    _atom_site_aniso_label
    _atom_site_aniso_U_11
    _atom_site_aniso_U_22
    _atom_site_aniso_U_33
    _atom_site_aniso_U_12
    _atom_site_aniso_U_13
    _atom_site_aniso_U_23
    N1 0.077(4) 0.061(4) 0.032(3) 0.007(3) 0.025(3) 0.008(3)
    I1 0.0468(3) 0.0479(3) 0.0301(2) 0.01598(19) 0.01656(19) 0.01427(19)
    Br1 0.0739(5) 0.0464(4) 0.0580(5) 0.0088(4) 0.0210(4) 0.0132(4)
    N2 0.076(4) 0.076(5) 0.060(4) 0.019(3) 0.039(3) 0.019(4)
    C2 0.052(3) 0.050(4) 0.046(4) 0.002(3) 0.023(3) 0.018(3)
    Br2 0.0794(5) 0.0461(4) 0.0465(4) 0.0117(4) 0.0284(4) 0.0173(4)
    C3 0.054(4) 0.054(4) 0.038(4) 0.011(3) 0.023(3) 0.014(3)
    C4 0.062(4) 0.058(4) 0.041(4) 0.008(3) 0.026(3) 0.014(3)
    C5 0.049(3) 0.042(4) 0.031(3) 0.005(3) 0.013(3) 0.015(3)
    C6 0.060(4) 0.064(5) 0.040(4) 0.013(4) 0.016(3) 0.016(4)
    C7 0.063(4) 0.069(5) 0.057(5) 0.022(4) 0.023(4) 0.025(4)
_geom_special_details
;
All e.s.d.'s (except the e.s.d. in the dihedral angle between two l.s. planes)
are estimated using the full covariance matrix. The cell e.s.d.'s are taken
into account individually in the estimation of e.s.d.'s in distances, angles
and torsion angles; correlations between e.s.d.'s in cell parameters are only
used when they are defined by crystal symmetry. An approximate (isotropic)
treatment of cell e.s.d.'s is used for estimating e.s.d.'s involving l.s.
planes.
;
loop_
    _geom_bond_atom_site_label_1
    _geom_bond_atom_site_label_2
    _geom_bond_site_symmetry_2
    _geom_bond_distance
    _geom_bond_publ_flag
    N1 C2 . 1.340(7) ?
    N1 C6 . 1.352(8) ?
    N1 H1A . 0.8600 ?
    I1 Br1 . 2.6836(10) ?
    I1 Br2 . 2.7119(10) ?
    N2 C2 . 1.330(7) ?
    N2 H2A . 0.8600 ?
    N2 H2B . 0.8600 ?
    C2 C3 . 1.402(8) ?
    C3 C4 . 1.348(8) ?
    C3 H3A . 0.9300 ?
    C4 C5 . 1.389(8) ?
    C4 H4A . 0.9300 ?
    C5 C6 . 1.334(8) ?
    C5 C7 . 1.496(8) ?
    C6 H6A . 0.9300 ?
    C7 H7A . 0.9600 ?
    C7 H7B . 0.9600 ?
    C7 H7C . 0.9600 ?
loop_
    _geom_angle_atom_site_label_1
    _geom_angle_atom_site_label_2
    _geom_angle_atom_site_label_3
    _geom_angle_site_symmetry_1
    _geom_angle_site_symmetry_3
    _geom_angle
    _geom_angle_publ_flag
    C2 N1 C6 . . 123.5(5) ?
    C2 N1 H1A . . 118.3 ?
    C6 N1 H1A . . 118.3 ?
    Br1 I1 Br2 . . 177.67(2) ?
    C2 N2 H2A . . 120.0 ?
    C2 N2 H2B . . 120.0 ?
    H2A N2 H2B . . 120.0 ?
    N2 C2 N1 . . 120.1(6) ?
    N2 C2 C3 . . 123.6(6) ?
    N1 C2 C3 . . 116.3(6) ?
    C4 C3 C2 . . 118.9(6) ?
    C4 C3 H3A . . 120.5 ?
    C2 C3 H3A . . 120.5 ?
    C3 C4 C5 . . 123.9(6) ?
    C3 C4 H4A . . 118.0 ?
    C5 C4 H4A . . 118.0 ?
    C6 C5 C4 . . 115.2(6) ?
    C6 C5 C7 . . 121.3(6) ?
    C4 C5 C7 . . 123.5(5) ?
    C5 C6 N1 . . 122.1(6) ?
    C5 C6 H6A . . 118.9 ?
    N1 C6 H6A . . 118.9 ?
    C5 C7 H7A . . 109.5 ?
    C5 C7 H7B . . 109.5 ?
    H7A C7 H7B . . 109.5 ?
    C5 C7 H7C . . 109.5 ?
    H7A C7 H7C . . 109.5 ?
    H7B C7 H7C . . 109.5 ?
loop_
    _geom_torsion_atom_site_label_1
    _geom_torsion_atom_site_label_2
    _geom_torsion_atom_site_label_3
    _geom_torsion_atom_site_label_4
    _geom_torsion_site_symmetry_1
    _geom_torsion_site_symmetry_2
    _geom_torsion_site_symmetry_3
    _geom_torsion_site_symmetry_4
    _geom_torsion
    _geom_torsion_publ_flag
    C6 N1 C2 N2 . . . . -179.2(6) ?
    C6 N1 C2 C3 . . . . 2.4(9) ?
    N2 C2 C3 C4 . . . . -179.7(6) ?
    N1 C2 C3 C4 . . . . -1.4(9) ?
    C2 C3 C4 C5 . . . . 0.3(10) ?
    C3 C4 C5 C6 . . . . 0.0(10) ?
    C3 C4 C5 C7 . . . . -179.7(6) ?
    C4 C5 C6 N1 . . . . 1.0(10) ?
    C7 C5 C6 N1 . . . . -179.3(6) ?
    C2 N1 C6 C5 . . . . -2.3(10) ?
loop_
    _geom_hbond_atom_site_label_D
    _geom_hbond_atom_site_label_H
    _geom_hbond_atom_site_label_A
    _geom_hbond_site_symmetry_A
    _geom_hbond_distance_DH
    _geom_hbond_distance_HA
    _geom_hbond_distance_DA
    _geom_hbond_angle_DHA
    N1 H1A Br2 . 0.86 2.73 3.499(5) 149.5
    N2 H2B Br1 2_656 0.86 2.70 3.545(6) 168.0
_iucr_refine_instructions_details
;
TITL exp_270 in P-1
CELL 0.71073   8.3648   8.4233   9.2321 105.107 115.371  98.241
ZERR    2.00   0.0013   0.0016   0.0016   0.016   0.016   0.015
LATT  1
SFAC C H N BR I
UNIT 12 18 4 4 2
L.S. 20
BOND
FMAP 2
PLAN 5
ACTA
CONF
BOND
HTAB
BOND $H
BOND $Br
BOND $I
EQIV $1 -x+2, -y+1, -z+2
EQIV $2 x, y+1, z
EQIV $3 -x+1, -y, -z+1
EQIV $4 -x+2,-y, -z+2
EQIV $5 -x+2, -y+1,-z+1
HTAB N1 Br2
HTAB N1 Br2_$1
HTAB N2 Br1_$2
HTAB N2 Br2
HTAB N2 Br1_$3
HTAB C6 Br1_$4
MPLA 8 n1 c2 c3 c4 c5 c6 c7 n2
MPLA 8 N1_$4 C2_$4 C3_$4 C4_$4 C5_$4 C6_$4 C7_$4 N2_$4
MPLA 8 N1_$5 C2_$5 C3_$5 C4_$5 C5_$5 C6_$5 C7_$5 N2_$5
OMIT 1 -4 7
OMIT 1 -1 9
OMIT -1 -2 8
OMIT 1 -2 1
OMIT 5 3 5
OMIT -8 -3 10
OMIT 5 1 1
WGHT    0.035000
EXTI    0.029159
FVAR       6.25669
N1    3    1.041600    0.304928    0.710625    11.00000    0.07684    0.06141 =
         0.03163    0.00778    0.02521    0.00744
AFIX  43
H1A   2    1.038658    0.333078    0.805742    11.00000   -1.20000
AFIX   0
I1    5    0.706488   -0.047843    0.902807    11.00000    0.04683    0.04790 =
         0.03005    0.01427    0.01656    0.01598
BR1   4    0.557418   -0.386240    0.809418    11.00000    0.07386    0.04642 =
         0.05799    0.01320    0.02100    0.00879
N2    3    0.774485    0.383610    0.589412    11.00000    0.07572    0.07612 =
         0.06020    0.01896    0.03947    0.01854
AFIX  93
H2A   2    0.775143    0.412145    0.686194    11.00000   -1.20000
H2B   2    0.688164    0.394704    0.502109    11.00000   -1.20000
AFIX   0
C2    1    0.906924    0.322339    0.574758    11.00000    0.05153    0.05010 =
         0.04570    0.01795    0.02267    0.00189
BR2   4    0.857611    0.291483    0.985077    11.00000    0.07941    0.04612 =
         0.04655    0.01727    0.02840    0.01172
C3    1    0.913278    0.268569    0.420728    11.00000    0.05394    0.05438 =
         0.03841    0.01400    0.02264    0.01118
AFIX  43
H3A   2    0.822375    0.274877    0.321083    11.00000   -1.20000
AFIX   0
C4    1    1.053329    0.207568    0.419438    11.00000    0.06233    0.05784 =
         0.04078    0.01450    0.02621    0.00776
AFIX  43
H4A   2    1.056175    0.172797    0.316555    11.00000   -1.20000
AFIX   0
C5    1    1.193582    0.193552    0.562543    11.00000    0.04902    0.04165 =
         0.03112    0.01453    0.01320    0.00460
C6    1    1.181885    0.245451    0.706125    11.00000    0.06008    0.06385 =
         0.04005    0.01578    0.01644    0.01294
AFIX  43
H6A   2    1.273170    0.240578    0.806411    11.00000   -1.20000
AFIX   0
C7    1    1.348761    0.126367    0.559777    11.00000    0.06269    0.06905 =
         0.05711    0.02473    0.02283    0.02191
AFIX 137
H7A   2    1.432934    0.133488    0.673380    11.00000   -1.50000
H7B   2    1.413031    0.193833    0.521142    11.00000   -1.50000
H7C   2    1.299913    0.008658    0.483034    11.00000   -1.50000
HKLF 4
REM  exp_270 in P-1
REM R1 =  0.0404 for   1777 Fo > 4sig(Fo)  and  0.0626 for all   2465 data
REM    102 parameters refined using      0 restraints
END
WGHT      0.0350      0.0000
REM Highest difference peak  1.170,  deepest hole -0.850,  1-sigma level  0.144
Q1    1   0.6044  0.0005  0.8456  11.00000  0.05    1.17
Q2    1   0.7549  0.3252  0.9196  11.00000  0.05    0.90
Q3    1   0.6153 -0.0676  0.9415  11.00000  0.05    0.85
Q4    1   0.7591  0.2747  1.0088  11.00000  0.05    0.84
Q5    1   0.8102 -0.0898  0.9583  11.00000  0.05    0.81
;
data_global
_journal_date_recd_electronic     2012-08-14
_journal_date_accepted     2012-08-16
_journal_name_full     'Acta Crystallographica, Section E'
_journal_year     2012
_journal_volume     68
_journal_issue      9
_journal_page_first     o2786
_journal_page_last     o2786
_journal_paper_category     QO
_journal_paper_doi     10.1107/S1600536812036136
_journal_coeditor_code     PV2581
_publ_contact_author_name     'Basem F. Ali'
_publ_contact_author_address
;
Department of Chemistry
Al al-Bayt University
Mafraq 25113
Jordan
;
_publ_contact_author_email     'bfali@aabu.edu.jo'
_publ_contact_author_fax     ?
_publ_contact_author_phone     '00962 796153577'
_publ_section_title
;
2-Amino-5-methylpyridinium dibromoiodate
;
loop_
    _publ_author_name
    _publ_author_footnote
    _publ_author_address
    'Haddad, Salim F.' .
;
Department of Chemistry
The University of Jordan
Amman 11942
Jordan
;
    'Ali, Basem F.' .
;
Department of Chemistry
Al al-Bayt University
Mafraq 25113
Jordan
;
    'Al-Far, Rawhi' .
;
Faculty of Science and IT, Al-Balqa'a Applied University, Salt, Jordan
;
