# Supplementary material for: 2-Amino-5-methyl­pyridinium dibromo­iodate
Source: Acta Crystallogr Sect E Struct Rep Online. 2012 Aug 25;68(Pt 9):o2786. doi: 10.1107/S1600536812036136 (PMC3435817; doi:10.1107/S1600536812036136)
Supplement: Supplementary file 2 [file e-68-o2786-Isup2.hkl]

# 
# h,k,l, Fc-squared, Fo-squared, sigma(Fo-squared) and status flag 
# 
data_I
_shelx_title ' exp_270 in P-1' 
_shelx_refln_list_code          4 
_shelx_F_calc_maximum      197.21 
_exptl_crystal_F_000       364.00 
_reflns_d_resolution_high  0.7317 
 
loop_ 
 _symmetry_equiv_pos_as_xyz 
 'x, y, z' 
 '-x, -y, -z' 
 
_cell_length_a     8.3648 
_cell_length_b     8.4233 
_cell_length_c     9.2321 
_cell_angle_alpha 105.107 
_cell_angle_beta  115.371 
_cell_angle_gamma  98.241 
 
_shelx_F_squared_multiplier     1.000 
 
loop_ 
 _refln_index_h 
 _refln_index_k 
 _refln_index_l 
 _refln_F_squared_calc 
 _refln_F_squared_meas 
 _refln_F_squared_sigma 
 _refln_observed_status 
   2   0   0     2267.83     2280.34     34.88 o 
   3   0   0       41.45       46.75      5.25 o 
   4   0   0        6.19       10.52      3.56 o 
   5   0   0     1646.13     1581.93     51.19 o 
   6   0   0        0.62       10.09      6.86 o 
   7   0   0     1093.81     1031.31     50.00 o 
   8   0   0      212.31      192.55     26.56 o 
   9   0   0       20.31       35.30     13.39 o 
 -10   1   0       55.59       58.93     25.55 o 
  -9   1   0      242.97      244.87     35.93 o 
  -8   1   0       26.99       25.89      9.70 o 
  -7   1   0      766.28      753.87     55.77 o 
  -6   1   0       65.73       61.03      6.61 o 
  -5   1   0       74.49       76.54      7.96 o 
  -4   1   0      982.60      834.34     46.11 o 
  -3   1   0     5519.00     5412.14     70.29 o 
  -2   1   0    35562.61    32744.59    250.71 o 
  -1   1   0       20.08       25.63      5.11 o 
   1   1   0       85.79       87.01      5.43 o 
   2   1   0       43.15       47.58      4.13 o 
   3   1   0     5880.98     5589.75     75.50 o 
   4   1   0      356.61      317.80     19.14 o 
   5   1   0     5122.61     5069.22    105.60 o 
   6   1   0       84.47       78.25     14.11 o 
   7   1   0        0.50        3.53     10.92 o 
   8   1   0       48.17       33.46     15.77 o 
   9   1   0       15.69       30.22     12.88 o 
 -10   2   0       20.99       38.36     25.13 o 
  -9   2   0       99.89      125.50     40.01 o 
  -8   2   0        0.32       -5.05     10.70 o 
  -7   2   0      253.55      230.33     32.93 o 
  -6   2   0      274.42      232.61     40.02 o 
  -5   2   0     3697.50     3367.23    149.91 o 
  -4   2   0    10314.48     9532.63    160.93 o 
  -3   2   0      415.64      421.15     18.06 o 
  -2   2   0      202.67      196.69     12.38 o 
  -1   2   0       90.70       87.37      9.15 o 
   0   2   0      277.77      318.01     14.69 o 
   1   2   0    23861.38    25843.79    309.28 o 
   2   2   0     5743.66     5702.69     81.33 o 
   3   2   0    11196.75    10407.03    265.50 o 
   4   2   0       14.61       14.74      4.04 o 
   5   2   0        6.60       19.42     25.24 o 
   6   2   0        6.81       -7.56      9.60 o 
   7   2   0      165.09      172.18     23.38 o 
   8   2   0      167.06      255.97     37.87 o 
   9   2   0        0.02       46.42     35.78 o 
 -10   3   0        4.13       22.31     17.43 o 
  -9   3   0       98.88       83.10     23.04 o 
  -8   3   0       34.75       40.39     24.45 o 
  -7   3   0     1257.79     1243.84    105.89 o 
  -6   3   0     2590.26     2649.78    144.52 o 
  -5   3   0      663.30      652.29     34.68 o 
  -4   3   0      204.64      220.87     10.09 o 
  -3   3   0      117.72      126.51     14.43 o 
  -2   3   0     2919.19     3107.97    109.16 o 
  -1   3   0     6867.86     7343.14    124.64 o 
   0   3   0    12296.90    13907.73    191.60 o 
   1   3   0     6843.46     7480.15    225.35 o 
   2   3   0       71.99       75.43      9.25 o 
   3   3   0      218.01      194.19     14.56 o 
   4   3   0       40.10       32.48      9.00 o 
   5   3   0      670.14      609.07     38.84 o 
   6   3   0      914.06      932.36     86.22 o 
   7   3   0      112.39      107.81     28.05 o 
   8   3   0       95.06      108.32     24.20 o 
  -9   4   0      340.58      487.07     78.36 o 
  -8   4   0      192.01      257.35     53.89 o 
  -7   4   0      185.78      169.06     40.37 o 
  -6   4   0       60.22       80.65     23.32 o 
  -5   4   0        9.19       12.26      4.58 o 
  -4   4   0     2551.05     2688.16     84.82 o 
  -3   4   0     2530.98     2677.62     96.49 o 
  -2   4   0    11506.80    12308.38    199.08 o 
  -1   4   0     4877.58     5055.06    143.62 o 
   0   4   0       27.85       40.35     11.61 o 
   1   4   0      978.82      982.05     54.28 o 
   2   4   0      147.44      148.32     22.70 o 
   3   4   0     2481.70     2539.55     79.54 o 
   4   4   0     1737.37     1762.85     69.25 o 
   5   4   0      528.30      495.99     37.01 o 
   6   4   0      247.19      216.26     44.38 o 
   7   4   0        0.91        1.79     11.80 o 
   8   4   0       20.16       -8.26     23.62 o 
  -9   5   0       75.02      148.76     42.93 o 
  -8   5   0       33.42       19.80     12.42 o 
  -7   5   0       36.18       18.31     14.80 o 
  -6   5   0     1251.51     1240.53     99.45 o 
  -5   5   0      221.64      209.59     17.26 o 
  -4   5   0     5398.80     5528.74    176.30 o 
  -3   5   0     1601.51     1525.48     71.76 o 
  -2   5   0       39.99       29.97     11.58 o 
  -1   5   0      131.92      119.00     20.57 o 
   0   5   0        4.46       17.52     10.44 o 
   1   5   0     5779.69     5986.87    171.54 o 
   2   5   0      886.97      880.70     59.51 o 
   3   5   0     1352.35     1429.03     62.81 o 
   4   5   0       97.52      136.52     20.19 o 
   5   5   0       15.92        6.57     14.14 o 
   6   5   0       10.81       -5.02     12.04 o 
  -9   6   0       53.03       44.62     25.16 o 
  -8   6   0      359.24      336.04     62.75 o 
  -7   6   0       12.25       -7.45     21.81 o 
  -6   6   0     1545.84     1571.99    115.84 o 
  -5   6   0      114.95      121.95     24.65 o 
  -4   6   0        5.72       -0.12      7.88 o 
  -3   6   0       14.23        9.84      7.93 o 
  -2   6   0        4.67       11.43      8.80 o 
  -1   6   0     6122.77     6405.74    192.83 o 
   0   6   0      329.36      296.93     36.15 o 
   1   6   0     1912.55     1855.33     93.56 o 
   2   6   0       25.07       36.05     12.59 o 
   3   6   0       24.36       24.21     13.92 o 
   4   6   0        9.61        6.76     20.03 o 
   5   6   0        1.39      -10.20     20.57 o 
  -9   7   0       22.40      -18.78     22.56 o 
  -8   7   0      310.29      350.94     78.21 o 
  -7   7   0        4.96       -3.91     18.74 o 
  -6   7   0       14.50       34.37     11.57 o 
  -5   7   0       52.52       41.41     25.39 o 
  -4   7   0      224.48      240.04     34.32 o 
  -3   7   0     3161.61     3089.22    142.31 o 
  -2   7   0        3.28       -5.31     13.47 o 
  -1   7   0     1298.28     1256.08     81.83 o 
   0   7   0        2.79        9.66     10.87 o 
   1   7   0       30.40       54.41     17.02 o 
   2   7   0       45.04       37.54     12.35 o 
   3   7   0       70.63       57.63     14.12 o 
   4   7   0      811.09      862.72     93.94 o 
  -8   8   0       39.46       19.68     13.21 o 
  -7   8   0       24.45       11.59     12.52 o 
  -6   8   0      247.21      265.22     34.30 o 
  -5   8   0      951.96      973.67     92.66 o 
  -4   8   0       89.12       87.34     23.58 o 
  -3   8   0      455.31      430.58     53.21 o 
  -2   8   0       13.07       -2.95     11.14 o 
  -1   8   0       62.45       45.27     19.50 o 
   0   8   0      120.34      137.35     31.00 o 
   1   8   0      261.39      270.78     40.73 o 
   2   8   0     1100.08     1102.09     65.14 o 
   3   8   0        2.39      -13.94     22.54 o 
  -6   9   0       91.66       85.10     42.47 o 
  -5   9   0       83.41       99.74     24.05 o 
  -4   9   0        0.56       -7.35     10.67 o 
  -3   9   0        2.48       18.85     14.52 o 
  -2   9   0       77.04       88.15     27.36 o 
  -1   9   0      429.07      393.27     53.76 o 
   0   9   0      826.31      817.14     77.76 o 
   1   9   0        4.64       11.76     17.41 o 
   2   9   0       10.96      -14.17     17.32 o 
  -5  10   0       31.86       70.74     28.28 o 
  -4  10   0       16.00       28.17     21.11 o 
  -3  10   0      373.48      353.43     56.31 o 
  -2  10   0      326.12      296.76     49.52 o 
  -1  10   0       38.48       72.82     27.46 o 
   0  10   0        2.74       10.63     10.74 o 
  -1 -10   1        2.63       60.19     24.16 o 
   0 -10   1       39.83       16.77     24.62 o 
   1 -10   1      278.40      296.63     49.19 o 
   2 -10   1       48.59       68.27     25.86 o 
   3 -10   1      436.66      459.48     47.22 o 
   4 -10   1        2.37       26.85     13.74 o 
   5 -10   1        6.16      -14.54     14.54 o 
  -3  -9   1        0.31       -0.86     11.33 o 
  -2  -9   1       76.37       44.16     25.64 o 
  -1  -9   1      427.12      462.86     77.32 o 
   0  -9   1      288.98      266.01     29.96 o 
   1  -9   1      682.69      694.73     69.04 o 
   2  -9   1        2.82       -6.14     11.72 o 
   3  -9   1        2.45       -6.90     12.73 o 
   4  -9   1        8.70        5.37     11.02 o 
   5  -9   1      152.89      131.61     27.96 o 
   6  -9   1      390.73      414.13     50.17 o 
  -4  -8   1      166.01      167.30     38.82 o 
  -3  -8   1      183.27      137.73     37.95 o 
  -2  -8   1      545.74      562.73     43.20 o 
  -1  -8   1      408.07      347.12     32.78 o 
   0  -8   1        0.67       11.03     13.16 o 
   1  -8   1       12.04       25.85     17.41 o 
   2  -8   1        2.79       -6.34     11.33 o 
   3  -8   1      894.52      936.54     77.97 o 
   4  -8   1     1148.38     1180.35     90.08 o 
   5  -8   1      161.23      165.88     24.44 o 
   6  -8   1      216.79      178.26     28.37 o 
   7  -8   1        0.99        2.84     26.48 o 
  -5  -7   1       35.46       20.75     17.77 o 
  -4  -7   1      608.47      503.69     65.88 o 
  -3  -7   1       55.59       61.08     18.18 o 
  -2  -7   1        5.72       10.66     10.74 o 
  -1  -7   1       53.30       66.43     13.99 o 
   0  -7   1        3.30       -1.80      9.79 o 
   1  -7   1     2816.34     2783.12    124.28 o 
   2  -7   1     2193.88     2189.80    114.36 o 
   3  -7   1      848.86      900.03    127.26 o 
   4  -7   1      439.67      441.69     32.58 o 
   5  -7   1        9.94        1.46     14.38 o 
   6  -7   1       82.49       88.40     30.68 o 
   7  -7   1       50.75       63.19     23.09 o 
   8  -7   1      180.83      180.30     48.00 o 
  -6  -6   1      261.56      280.40     53.48 o 
  -5  -6   1       26.30       34.61     17.69 o 
  -4  -6   1        4.28       10.65     14.05 o 
  -3  -6   1       21.89        9.24     13.78 o 
  -2  -6   1      215.76      220.86     22.90 o 
  -1  -6   1     5131.73     5188.39    159.36 o 
   0  -6   1     1232.28     1178.09     69.97 o 
   1  -6   1     1926.42     1790.47     91.89 o 
   2  -6   1      134.87      143.44     25.02 o 
   3  -6   1        0.76        7.93     12.06 o 
   4  -6   1      253.48      302.96     44.03 o 
   5  -6   1       71.81       74.83     24.86 o 
   6  -6   1     1429.68     1431.08    113.60 o 
   7  -6   1      364.49      358.43     63.17 o 
   8  -6   1       62.09      103.13     36.44 o 
  -7  -5   1        2.46       -3.25     15.95 o 
  -6  -5   1        0.96       13.63     19.81 o 
  -5  -5   1       29.21       30.82     17.11 o 
  -4  -5   1      239.26      252.81     24.82 o 
  -3  -5   1     6043.91     6385.85    136.72 o 
  -2  -5   1       26.57       31.56      8.50 o 
  -1  -5   1     1794.94     1709.10     75.87 o 
   0  -5   1       18.78       33.61     10.37 o 
   1  -5   1       42.99       40.48     12.97 o 
   2  -5   1      607.38      644.97     38.64 o 
   3  -5   1        0.65        9.23      7.28 o 
   4  -5   1     5557.62     5858.48    202.13 o 
   5  -5   1     1202.25     1151.98     37.30 o 
   6  -5   1      391.98      336.27     53.85 o 
   7  -5   1       43.80       47.43     25.24 o 
   8  -5   1       10.67       43.71     29.84 o 
  -8  -4   1        0.71      -30.76     30.76 o 
  -7  -4   1       16.65       26.67     20.32 o 
  -6  -4   1      288.95      329.08     51.95 o 
  -5  -4   1     2472.60     2259.72    124.02 o 
  -4  -4   1       13.44       14.28      4.65 o 
  -3  -4   1      632.81      632.10     27.78 o 
  -2  -4   1      370.76      361.98     18.06 o 
  -1  -4   1      547.43      594.49     37.66 o 
   0  -4   1     1726.68     1830.75     73.26 o 
   1  -4   1     1342.39     1397.52     68.94 o 
   2  -4   1    17765.16    18782.84    284.57 o 
   3  -4   1      349.59      368.79     28.50 o 
   4  -4   1      365.08      345.50     14.64 o 
   5  -4   1        3.55       10.95      5.07 o 
   6  -4   1       14.59        7.91      9.97 o 
   7  -4   1      668.97      652.73     82.29 o 
   8  -4   1        0.19      -12.95     13.76 o 
   9  -4   1      281.08      265.17     48.06 o 
  -9  -3   1       13.04        5.81     18.30 o 
  -8  -3   1      282.87      234.37     36.94 o 
  -7  -3   1      565.19      565.55     51.30 o 
  -6  -3   1      151.45      136.01     30.76 o 
  -5  -3   1      257.37      258.33     21.70 o 
  -4  -3   1       14.53        8.63      3.13 o 
  -3  -3   1       44.10       45.16      6.21 o 
  -2  -3   1     3221.05     3466.69     75.33 o 
  -1  -3   1     6591.47     7229.93    115.15 o 
   0  -3   1    26465.92    30357.43    538.65 o 
   1  -3   1        0.64        7.57      3.20 o 
   2  -3   1       37.36       46.28      8.17 o 
   3  -3   1       56.75       68.04      5.33 o 
   4  -3   1      373.10      382.26     21.39 o 
   5  -3   1     1600.38     1680.28    107.51 o 
   6  -3   1       18.29       12.46     14.98 o 
   7  -3   1     1477.85     1589.62    126.34 o 
   8  -3   1       26.53       20.78     12.78 o 
   9  -3   1       43.07       63.96     33.08 o 
  -9  -2   1      125.11      156.92     23.98 o 
  -8  -2   1      144.64      145.88     22.55 o 
  -7  -2   1       58.38       57.71     11.72 o 
  -6  -2   1        9.25        0.42      7.11 o 
  -5  -2   1      289.47      298.84     18.48 o 
  -4  -2   1     1070.23      993.14     25.32 o 
  -3  -2   1     8810.67     8400.36    132.55 o 
  -2  -2   1    10748.33    11443.59    191.08 o 
  -1  -2   1     2925.36     3218.49     60.71 o 
   0  -2   1      988.84     1060.88     22.51 o 
   2  -2   1     2375.05     2262.35     29.24 o 
   3  -2   1     6911.21     6710.04    113.78 o 
   4  -2   1     2666.54     2434.66     67.60 o 
   5  -2   1     4058.11     3875.21    100.03 o 
   6  -2   1       28.07       49.93     11.70 o 
   7  -2   1       11.25       12.88     14.46 o 
   8  -2   1       27.61       25.76     19.62 o 
   9  -2   1       52.45       82.40     23.97 o 
 -10  -1   1       30.62       37.83     24.93 o 
  -9  -1   1       16.03        3.38     15.32 o 
  -8  -1   1        0.61       -3.29      7.53 o 
  -7  -1   1      545.64      546.25     36.54 o 
  -6  -1   1      172.07      164.15     18.83 o 
  -5  -1   1     6632.17     5975.78    111.76 o 
  -4  -1   1     4646.02     4393.65     98.33 o 
  -3  -1   1      591.65      554.87     17.02 o 
  -2  -1   1      304.05      346.34     13.56 o 
  -1  -1   1      130.96      152.70      8.15 o 
   1  -1   1    10442.05    10291.39    131.05 o 
   2  -1   1    10568.35     9943.28     99.32 o 
   3  -1   1     6188.99     6062.99     73.76 o 
   4  -1   1       11.29       11.62      4.91 o 
   5  -1   1       48.22       58.19      6.66 o 
   6  -1   1        5.88        4.10      5.75 o 
   7  -1   1      367.89      380.53     29.66 o 
   8  -1   1      425.22      383.43     32.56 o 
   9  -1   1       31.36       21.72     12.36 o 
 -10   0   1       10.13       -1.54     24.70 o 
  -9   0   1      140.13      140.06     20.87 o 
  -8   0   1        2.35        1.60      7.35 o 
  -7   0   1     2197.60     2239.62     72.40 o 
  -6   0   1      679.71      645.86     26.57 o 
  -5   0   1      208.69      201.15     13.54 o 
  -4   0   1       22.31       16.74      3.71 o 
  -3   0   1        5.00        6.21      2.57 o 
  -2   0   1    13293.84    12007.67     93.73 o 
   1   0   1     7937.89     7926.36    116.24 o 
   2   0   1       34.65       34.61      4.98 o 
   3   0   1       29.15       23.91      4.96 o 
   4   0   1        2.28        3.47      5.40 o 
   5   0   1     3109.28     2980.83    147.29 o 
   6   0   1     1346.20     1326.23     53.19 o 
   7   0   1      539.53      509.22     35.80 o 
   8   0   1       99.80       84.84     15.37 o 
 -10   1   1       12.58        3.33     11.34 o 
  -9   1   1      438.29      423.66     45.62 o 
  -8   1   1       36.41       24.12     12.56 o 
  -7   1   1       44.35       48.34     13.38 o 
  -6   1   1       63.85       54.19      6.19 o 
  -5   1   1       30.80       35.26      8.01 o 
  -4   1   1    11376.78    10485.13    141.01 o 
  -3   1   1      504.80      484.19     11.22 o 
  -2   1   1    23316.32    21480.96    151.86 o 
  -1   1   1     2259.39     2377.52     36.37 o 
   0   1   1      404.17      389.27     22.96 o 
   1   1   1     1126.81     1221.16     28.45 o 
   2   1   1      452.49      460.48     16.35 o 
   3   1   1     9062.78     8229.85    158.60 o 
   4   1   1     1704.60     1744.55     50.60 o 
   6   1   1      266.56      242.82     23.69 o 
   7   1   1       13.76        5.69      8.49 o 
   8   1   1       46.50       76.82     20.46 o 
 -10   2   1        0.08       11.45     18.60 o 
  -9   2   1       71.66       95.03     21.54 o 
  -8   2   1       25.60       12.38      8.24 o 
  -7   2   1      263.43      259.46     44.46 o 
  -6   2   1     3184.20     3191.88    149.44 o 
  -5   2   1      188.31      177.03     29.72 o 
  -4   2   1     6408.16     5946.21     75.06 o 
  -3   2   1      460.00      504.33     16.76 o 
  -2   2   1      340.58      372.20     16.54 o 
  -1   2   1       39.15       46.18      7.83 o 
   0   2   1     2034.41     2075.91     48.98 o 
   1   2   1    19472.22    19962.81    911.54 o 
   2   2   1      609.38      640.05     43.10 o 
   3   2   1     2870.33     2747.29    107.75 o 
   4   2   1       82.55       79.90     13.58 o 
   5   2   1        1.05        0.46      5.44 o 
   6   2   1      135.79      118.09     30.35 o 
   7   2   1        1.87       14.33     11.63 o 
   8   2   1      361.77      424.05     49.81 o 
 -10   3   1        6.86       -9.23     12.94 o 
  -9   3   1      168.59      145.84     27.44 o 
  -8   3   1      612.03      639.65     78.28 o 
  -7   3   1      263.40      282.81     47.56 o 
  -6   3   1     1852.78     1956.96    116.12 o 
  -5   3   1        9.17        3.66      8.09 o 
  -4   3   1      218.05      209.98     13.95 o 
  -3   3   1      495.53      546.36     27.01 o 
  -2   3   1     2993.86     3110.78    101.04 o 
  -1   3   1    23337.42    26358.28    479.09 o 
   0   3   1       36.42       37.82     10.71 o 
   1   3   1     4701.68     5087.31    143.51 o 
   2   3   1        8.51        3.88      6.10 o 
   3   3   1       41.59       81.53     19.96 o 
   4   3   1      160.62      125.51     18.11 o 
   5   3   1       98.01       94.26     16.71 o 
   6   3   1     1122.34     1135.28     99.14 o 
   7   3   1       45.29       50.78     17.58 o 
 -10   4   1       95.10       76.25     25.84 o 
  -9   4   1      137.92      117.92     38.90 o 
  -8   4   1      395.66      457.05     65.32 o 
  -7   4   1        1.68      -15.84     15.84 o 
  -6   4   1       51.41       36.66     17.92 o 
  -5   4   1      149.65      135.70     10.76 o 
  -4   4   1     4123.44     4395.93     87.75 o 
  -3   4   1     7222.99     7120.27    150.84 o 
  -2   4   1      713.40      715.90     49.40 o 
  -1   4   1     1508.35     1667.68     74.67 o 
   0   4   1      105.06      100.54     18.57 o 
   1   4   1       19.39       16.93     11.38 o 
   2   4   1      766.74      704.43     54.27 o 
   3   4   1     1067.77     1158.92     75.96 o 
   4   4   1     2955.67     3051.21    143.17 o 
   5   4   1        2.03       -4.78      8.29 o 
   6   4   1       31.90       11.39     16.64 o 
  -9   5   1        6.28        9.46      9.15 o 
  -8   5   1       92.26       54.37     14.54 o 
  -7   5   1        5.28       -1.07     22.01 o 
  -6   5   1     1552.50     1558.24     75.49 o 
  -5   5   1     2283.54     2247.80     65.31 o 
  -4   5   1     1044.06      936.34     40.46 o 
  -3   5   1      200.92      217.74     29.52 o 
  -2   5   1        0.48       14.60      9.60 o 
  -1   5   1       53.82       63.13     17.05 o 
   0   5   1     1052.43     1000.28     64.56 o 
   1   5   1     3633.43     3631.75    136.61 o 
   2   5   1     3902.15     4095.15    155.37 o 
   3   5   1       11.34       21.49     11.19 o 
   4   5   1       51.26       37.82     18.96 o 
   5   5   1        5.74        9.90     15.88 o 
   6   5   1       25.59        9.28     13.36 o 
  -9   6   1        0.05       -9.83      9.83 o 
  -8   6   1      537.79      534.64     50.16 o 
  -7   6   1      303.86      320.53     36.09 o 
  -6   6   1      499.41      494.94     34.58 o 
  -5   6   1       60.50       59.29     12.20 o 
  -4   6   1        1.12       -5.79     13.26 o 
  -3   6   1      522.71      603.06     55.66 o 
  -2   6   1      107.93      128.97     26.80 o 
  -1   6   1     4522.22     4515.53    160.58 o 
   0   6   1     2594.60     2626.86    120.32 o 
   1   6   1      155.94      146.44     27.45 o 
   2   6   1       21.27       14.69     11.77 o 
   3   6   1        0.08        0.96     16.15 o 
   4   6   1      115.05      113.00     34.41 o 
   5   6   1      147.64      101.77     35.84 o 
  -9   7   1       14.18       -5.56     12.60 o 
  -8   7   1      130.05      119.99     25.34 o 
  -7   7   1       32.04       28.96     12.86 o 
  -6   7   1       38.48       56.13     13.28 o 
  -5   7   1      261.95      294.90     32.10 o 
  -4   7   1        7.83        3.34      7.35 o 
  -3   7   1     3326.68     3267.67    145.47 o 
  -2   7   1      698.58      682.90     62.61 o 
  -1   7   1      103.75       88.13     23.06 o 
   0   7   1       62.34       61.27     18.57 o 
   1   7   1       10.99       16.30     11.12 o 
   2   7   1      461.28      462.13     56.26 o 
   3   7   1      114.79      105.14     22.45 o 
  -8   8   1       18.79       13.13     12.26 o 
  -7   8   1      146.34      157.65     23.50 o 
  -6   8   1       13.31       13.16     10.53 o 
  -5   8   1     1389.14     1465.75    114.54 o 
  -4   8   1       66.19       68.95     22.47 o 
  -3   8   1       51.64       32.58     18.13 o 
  -2   8   1        6.32       -1.90     12.13 o 
  -1   8   1       16.48        9.36      8.99 o 
   0   8   1      582.00      576.80     62.09 o 
   1   8   1       35.45       44.57     22.50 o 
   2   8   1      573.97      642.06     52.29 o 
  -7   9   1      271.71      404.49     66.40 o 
  -6   9   1        2.79       -5.81     15.12 o 
  -5   9   1       41.48       31.26     13.71 o 
  -4   9   1        0.81      -18.26     18.26 o 
  -3   9   1       30.00       12.21      9.33 o 
  -2   9   1      556.78      488.55     61.55 o 
  -1   9   1        7.28        9.94     11.51 o 
   0   9   1      556.62      475.50     61.09 o 
   1   9   1        4.02        9.42     14.47 o 
  -5  10   1       34.21       47.48     28.42 o 
  -3  10   1       53.28       49.84     21.49 o 
  -2  10   1      292.83      303.04     52.34 o 
  -1  10   1        0.82       16.23     20.50 o 
   0  10   1        4.35       14.08     15.51 o 
   0 -11   2        0.47        2.27     10.27 o 
   1 -11   2        0.68      -18.11     18.11 o 
  -2 -10   2        1.95       -7.67     11.39 o 
  -1 -10   2        0.47        3.97     24.27 o 
   0 -10   2        0.57        0.83     11.31 o 
   1 -10   2      790.67      656.90     71.09 o 
   2 -10   2      101.23      128.25     26.76 o 
   3 -10   2      145.39      130.63     35.80 o 
   4 -10   2        6.55       -3.05     23.03 o 
  -3  -9   2        1.88      -21.81     22.60 o 
  -2  -9   2       64.30       32.84     17.46 o 
  -1  -9   2     1224.32     1168.70     61.81 o 
   0  -9   2       10.82        1.37      9.22 o 
   1  -9   2      145.76      153.15     21.26 o 
   2  -9   2        8.06       18.82     10.44 o 
   3  -9   2        6.27       12.69     12.40 o 
   4  -9   2      253.78      293.32     44.56 o 
   5  -9   2        6.31        7.36      8.84 o 
   6  -9   2      445.50      386.42     45.51 o 
  -4  -8   2       99.39      107.49     32.29 o 
  -3  -8   2     1417.54     1471.41    109.12 o 
  -2  -8   2       39.86       25.40     10.44 o 
  -1  -8   2      104.05      101.07     18.02 o 
   0  -8   2       40.22       46.02     11.97 o 
   1  -8   2        1.22        5.25      6.96 o 
   2  -8   2      504.50      485.95     29.09 o 
   3  -8   2      193.53      182.69     26.54 o 
   4  -8   2     1545.75     1409.07     75.86 o 
   5  -8   2       18.87       23.29     13.55 o 
   6  -8   2       68.11       70.91     28.98 o 
   7  -8   2       14.55       26.14     14.72 o 
  -5  -7   2      483.56      469.55     66.47 o 
  -4  -7   2       32.52       80.60     25.82 o 
  -3  -7   2       57.24       57.43     12.93 o 
  -2  -7   2       29.46       34.77     11.16 o 
  -1  -7   2       43.13       37.23      9.61 o 
   0  -7   2      899.64      871.32     44.26 o 
   1  -7   2     1541.18     1351.86     54.11 o 
   2  -7   2     3330.81     3069.00     81.62 o 
   3  -7   2       54.73       54.82     15.30 o 
   4  -7   2        2.67       -6.05     10.35 o 
   5  -7   2       27.62       14.63     18.29 o 
   6  -7   2      156.17      174.42     42.24 o 
   7  -7   2      346.16      495.64     74.98 o 
  -6  -6   2       64.06       52.50     26.12 o 
  -5  -6   2        1.60        8.40     11.19 o 
  -4  -6   2       26.75       23.76     18.16 o 
  -3  -6   2        9.43       28.74      8.25 o 
  -2  -6   2     1632.44     1608.73     58.77 o 
  -1  -6   2     4261.94     4314.56    102.17 o 
   0  -6   2     4216.00     4227.36     99.67 o 
   1  -6   2      140.95      128.73     18.39 o 
   2  -6   2       18.27       14.43      8.40 o 
   3  -6   2        5.74        5.91      4.43 o 
   4  -6   2      974.70     1154.56     64.97 o 
   5  -6   2      865.60      943.94     88.69 o 
   6  -6   2      320.51      312.55     55.90 o 
   7  -6   2      430.21      433.40     70.80 o 
   8  -6   2        1.33       -3.16     17.72 o 
  -7  -5   2        5.61       17.18     20.56 o 
  -6  -5   2       14.95        3.03     10.27 o 
  -5  -5   2      336.89      350.99     49.71 o 
  -4  -5   2      182.35      188.94     19.55 o 
  -3  -5   2     4500.65     4370.44    171.82 o 
  -2  -5   2     2107.17     2056.57     60.96 o 
  -1  -5   2      127.48      192.86     70.03 o 
   0  -5   2      316.73      285.37     20.29 o 
   1  -5   2       14.50       22.98      5.53 o 
   2  -5   2     3518.88     3482.42    105.83 o 
   3  -5   2     2414.21     2622.38    136.83 o 
   4  -5   2     3336.93     3484.02    106.10 o 
   5  -5   2      551.85      603.59     70.94 o 
   6  -5   2        0.33       -3.90     10.28 o 
   7  -5   2       79.37      117.00     37.86 o 
   8  -5   2       16.11       43.88     25.12 o 
  -8  -4   2       19.57      -19.97     24.14 o 
  -7  -4   2      254.42      186.88     38.78 o 
  -6  -4   2        1.00       -9.33     13.36 o 
  -5  -4   2     3035.46     3162.76    150.31 o 
  -4  -4   2      477.20      441.44     25.80 o 
  -3  -4   2      284.37      275.37     31.83 o 
  -2  -4   2     2015.43     2026.88     56.51 o 
  -1  -4   2      151.66      162.95     11.62 o 
   0  -4   2     8780.01     9287.02    144.94 o 
   1  -4   2     2616.84     2801.49     51.83 o 
   2  -4   2     8576.17     8463.71    164.28 o 
   3  -4   2     1221.46     1178.99     42.75 o 
   4  -4   2       26.77       29.42      5.92 o 
   5  -4   2      269.33      287.38     48.97 o 
   6  -4   2       15.00       13.96     14.35 o 
   7  -4   2      808.47      912.31    102.78 o 
   8  -4   2      162.96      212.82     51.85 o 
   9  -4   2       43.13       48.52     26.08 o 
  -9  -3   2       57.06       61.04     29.94 o 
  -8  -3   2        6.72        4.75     11.57 o 
  -7  -3   2      967.39      999.73     65.00 o 
  -6  -3   2      114.62      113.59     28.14 o 
  -5  -3   2       43.58       43.23      6.96 o 
  -4  -3   2       37.19       26.07      5.41 o 
  -3  -3   2      333.39      364.69     30.22 o 
  -2  -3   2    14573.29    16308.13    215.97 o 
  -1  -3   2        1.54        7.52      3.86 o 
   0  -3   2    15262.60    15650.56    181.36 o 
   1  -3   2       44.07       38.06      6.21 o 
   2  -3   2        5.45        3.70      5.69 o 
   3  -3   2       60.33       59.62      7.98 o 
   4  -3   2       29.16       50.28     17.53 o 
   5  -3   2     5312.29     5443.54    218.74 o 
   6  -3   2      259.82      267.96     49.26 o 
   7  -3   2      335.46      381.67     62.65 o 
   8  -3   2       81.08       88.28     22.28 o 
  -9  -2   2      192.90      241.09     28.97 o 
  -8  -2   2        1.87        0.05      7.36 o 
  -7  -2   2       33.44       49.80     10.57 o 
  -6  -2   2        1.67       -4.39      8.82 o 
  -5  -2   2      557.46      512.11     28.84 o 
  -4  -2   2     8244.69     8073.76    204.63 o 
  -3  -2   2      482.07      523.79     30.40 o 
  -2  -2   2    14330.20    15214.80    162.20 o 
  -1  -2   2     1475.01     1657.13     34.96 o 
   0  -2   2      500.27      485.60     11.57 o 
   1  -2   2        7.73        8.73      2.83 o 
   2  -2   2     1007.16      928.36     19.23 o 
   3  -2   2    15475.94    14466.25    186.93 o 
   4  -2   2      282.89      289.83     18.14 o 
   5  -2   2     1040.54      968.01     47.68 o 
   6  -2   2      218.10      198.80     19.10 o 
   7  -2   2       57.92       54.27     15.41 o 
   8  -2   2      159.54      189.03     37.84 o 
  -9  -1   2       31.41       16.29      9.31 o 
  -8  -1   2        0.09       -0.36      7.16 o 
  -7  -1   2      515.63      452.93     26.19 o 
  -6  -1   2     2146.21     1940.85     61.08 o 
  -5  -1   2      569.91      538.30     22.40 o 
  -4  -1   2     4176.51     3758.66     97.31 o 
  -3  -1   2       28.17       30.85      4.05 o 
  -2  -1   2      271.87      281.29      8.57 o 
  -1  -1   2     1885.24     1854.74     21.41 o 
   0  -1   2    12048.27    12008.98    105.35 o 
   1  -1   2    38891.83    40334.50    398.49 o 
   2  -1   2      886.54      902.18     33.49 o 
   3  -1   2     1696.96     1711.61     64.99 o 
   4  -1   2        1.81        1.56      2.43 o 
   5  -1   2       26.76       37.96      7.72 o 
   6  -1   2      557.32      598.36     34.75 o 
   7  -1   2       81.37       91.79     15.98 o 
   8  -1   2      419.70      383.24     73.64 o 
 -10   0   2        0.02       14.70     13.95 o 
  -9   0   2      268.91      272.42     36.21 o 
  -8   0   2      434.04      430.39     50.12 o 
  -7   0   2      688.64      694.26     35.51 o 
  -6   0   2     1036.36     1000.54     28.11 o 
  -5   0   2      274.76      265.51     15.28 o 
  -4   0   2       72.72       66.69      7.26 o 
  -3   0   2      343.32      348.90      9.86 o 
  -2   0   2    18230.06    17611.54    155.98 o 
  -1   0   2    30423.98    30874.44    316.80 o 
   0   0   2     3463.30     3414.99     48.97 o 
   1   0   2     1621.88     1577.58     38.63 o 
   2   0   2       87.97       96.76      8.30 o 
   3   0   2      137.33      154.05     12.10 o 
   4   0   2     1226.46     1237.53     39.45 o 
   5   0   2      923.99      858.52     40.16 o 
   6   0   2     1488.99     1505.14     59.76 o 
   7   0   2       17.60       10.32      8.48 o 
   8   0   2       48.55       55.97     31.95 o 
 -10   1   2       40.18       51.42     20.76 o 
  -9   1   2      265.11      275.13     35.37 o 
  -8   1   2      114.40      128.24     28.56 o 
  -7   1   2       36.77       34.55     13.40 o 
  -6   1   2      143.85      135.94     10.75 o 
  -5   1   2        0.47        1.86      2.38 o 
  -4   1   2     9765.08     9189.04    112.46 o 
  -3   1   2    10875.42    10321.52     84.88 o 
  -2   1   2     3408.18     3414.65     44.32 o 
  -1   1   2      428.17      445.08     16.98 o 
   0   1   2        7.74       32.17      8.46 o 
   1   1   2      822.61      777.94     37.23 o 
   2   1   2     3871.70     3988.91     82.49 o 
   3   1   2     7303.75     6852.38    132.80 o 
   4   1   2     3435.70     3169.38    132.64 o 
   5   1   2       26.91        8.03      5.07 o 
   6   1   2       28.05       22.79      8.60 o 
   7   1   2        1.16       17.98     15.10 o 
   8   1   2       56.50       64.22     24.74 o 
 -10   2   2       24.61       42.57     19.16 o 
  -9   2   2       25.53        8.51      8.61 o 
  -8   2   2      162.14      164.06     19.76 o 
  -7   2   2       11.41       13.57     12.89 o 
  -6   2   2     4918.38     4642.38    230.40 o 
  -5   2   2     2328.25     2329.87     49.31 o 
  -4   2   2     4240.75     4280.52     60.33 o 
  -3   2   2       60.56       75.53      6.99 o 
  -2   2   2       30.82       32.09      4.55 o 
  -1   2   2     4162.18     4214.60    115.83 o 
   0   2   2      744.53      838.27     49.98 o 
   1   2   2    13857.95    14962.88    288.80 o 
   2   2   2     4498.29     4895.72    173.85 o 
   3   2   2       81.80      100.92     22.02 o 
   4   2   2        5.58        5.13      8.06 o 
   5   2   2        3.24       -3.65     10.25 o 
   6   2   2      288.08      293.88     49.45 o 
   7   2   2      105.39      119.29     26.89 o 
 -10   3   2       53.69       38.16     15.70 o 
  -9   3   2       36.48        6.54     11.29 o 
  -8   3   2     1463.05     1418.35     68.89 o 
  -7   3   2       32.24       38.39     10.40 o 
  -6   3   2      710.34      705.63     26.85 o 
  -5   3   2        3.05        1.98      2.85 o 
  -4   3   2      157.10      177.15     11.92 o 
  -3   3   2     2999.82     3072.23     75.48 o 
  -2   3   2       41.55       58.08     14.03 o 
  -1   3   2    16134.02    18035.21    365.05 o 
   0   3   2     3523.41     3630.28    122.38 o 
   1   3   2      161.85      227.42     30.83 o 
   2   3   2      169.79      192.47     30.90 o 
   3   3   2       12.89       14.85     12.50 o 
   4   3   2     1552.42     1484.52     69.76 o 
   5   3   2      149.20      137.45     22.22 o 
   6   3   2      400.28      407.88     61.55 o 
   7   3   2       68.89       54.61     28.86 o 
 -10   4   2      194.19      185.22     32.64 o 
  -9   4   2        0.49       -1.71      9.82 o 
  -8   4   2      196.11      215.12     27.72 o 
  -7   4   2       13.52        0.24     10.96 o 
  -6   4   2      213.66      230.23     25.39 o 
  -5   4   2     1870.28     1957.34     47.22 o 
  -4   4   2      153.53      146.70     18.78 o 
  -3   4   2    13416.36    13253.93    303.80 o 
  -2   4   2      315.14      304.00     33.32 o 
  -1   4   2       11.05        3.20      6.23 o 
   0   4   2       38.26       43.40     14.93 o 
   1   4   2      160.93      177.77     28.50 o 
   2   4   2     2963.22     3207.46    138.14 o 
   3   4   2       39.54       87.31     25.40 o 
   4   4   2     1020.16     1084.79     87.15 o 
   5   4   2       97.07      105.77     36.92 o 
   6   4   2        5.77       -3.86     14.46 o 
 -10   5   2       58.06       50.68     29.00 o 
  -9   5   2        0.75       -9.52     11.36 o 
  -8   5   2      137.43      131.94     34.38 o 
  -7   5   2      719.42      792.58     53.53 o 
  -6   5   2      761.18      701.71     58.09 o 
  -5   5   2     3536.71     3450.05    116.64 o 
  -4   5   2        0.35       -4.81      9.35 o 
  -3   5   2        8.22       16.06     10.92 o 
  -2   5   2       15.66       13.91     11.28 o 
  -1   5   2      471.95      496.54     48.04 o 
   0   5   2     3359.28     3381.32    136.02 o 
   1   5   2        3.11       31.92     18.45 o 
   2   5   2     1958.71     2134.49    117.75 o 
   3   5   2       13.11       21.29     12.21 o 
   4   5   2        9.21       -1.07      9.39 o 
   5   5   2        9.87        7.36     18.18 o 
 -10   6   2       71.29       91.99     30.87 o 
  -9   6   2       74.02       73.37     19.60 o 
  -8   6   2      302.92      304.04     36.43 o 
  -7   6   2      611.06      643.58     40.57 o 
  -6   6   2        1.60        6.87      6.71 o 
  -5   6   2       38.09       39.91     12.08 o 
  -4   6   2       10.24       -6.42      6.42 o 
  -3   6   2      729.66      765.92     63.89 o 
  -2   6   2     3373.98     3412.22    142.45 o 
  -1   6   2      620.28      733.00     63.56 o 
   0   6   2     1375.19     1361.81     88.80 o 
   1   6   2        0.59       -6.95     10.09 o 
   2   6   2       21.77       19.47     13.00 o 
   3   6   2        4.04        8.01     12.73 o 
   4   6   2      115.24      114.53     35.66 o 
  -9   7   2       89.45       99.99     25.95 o 
  -8   7   2       24.44       31.18     16.60 o 
  -7   7   2       29.31       31.69     11.05 o 
  -6   7   2        9.22        9.35      8.50 o 
  -5   7   2      796.98      816.50     53.97 o 
  -4   7   2     1050.83      928.30     78.67 o 
  -3   7   2      775.87      709.53     66.65 o 
  -2   7   2      574.47      465.20     53.50 o 
  -1   7   2        0.22       31.12     16.29 o 
   0   7   2       10.79       -6.95     11.19 o 
   1   7   2        0.13       10.03     17.77 o 
   2   7   2      294.13      262.06     45.67 o 
   3   7   2      483.21      438.37     68.50 o 
  -8   8   2        2.07       39.36     22.88 o 
  -7   8   2      353.84      387.14     42.48 o 
  -6   8   2      117.71      181.39     28.95 o 
  -5   8   2      362.66      289.37     47.24 o 
  -4   8   2      128.59       85.22     26.99 o 
  -3   8   2        2.55        7.42     11.18 o 
  -2   8   2        2.13       15.33     18.51 o 
  -1   8   2       13.59      -15.34     17.23 o 
   0   8   2      717.25      793.37     79.02 o 
   1   8   2      441.97      412.04     59.77 o 
   2   8   2       67.79       67.34     25.90 o 
  -7   9   2      157.89      178.44     43.85 o 
  -6   9   2       21.83       13.26     11.67 o 
  -5   9   2        1.55        1.73     11.39 o 
  -4   9   2       16.69       25.65     16.55 o 
  -3   9   2        0.67       26.00     18.69 o 
  -2   9   2      628.56      625.73     73.95 o 
  -1   9   2      179.31      193.11     42.93 o 
   0   9   2       67.39       99.28     29.49 o 
   1   9   2        4.33        0.52     12.28 o 
   0 -11   3        4.83       29.93     19.52 o 
   1 -11   3       24.23       19.58     19.77 o 
   2 -11   3       58.34       34.90     16.45 o 
  -3 -10   3        1.51        8.34     14.82 o 
  -2 -10   3        0.48       -2.32     12.14 o 
  -1 -10   3       86.51       82.90     18.39 o 
   0 -10   3      105.46      104.96     26.14 o 
   1 -10   3      483.23      488.27     99.22 o 
   2 -10   3      260.49      305.49     49.64 o 
   3 -10   3       24.13       37.10     14.65 o 
   4 -10   3        2.36        5.26     14.20 o 
  -4  -9   3        0.27       50.40     26.37 o 
  -3  -9   3      162.33      157.25     37.27 o 
  -2  -9   3       50.13       49.48     22.57 o 
  -1  -9   3      955.98      850.90     64.25 o 
   0  -9   3      217.08      216.81     25.25 o 
   1  -9   3       29.38       30.82     12.76 o 
   2  -9   3        2.85       -2.86      7.21 o 
   3  -9   3       34.12       28.52     16.36 o 
   4  -9   3      351.70      383.67     44.19 o 
   5  -9   3      177.59      224.46     50.23 o 
  -5  -8   3      197.47      259.58     50.16 o 
  -4  -8   3       24.25       14.86     18.89 o 
  -3  -8   3      680.66      715.89     72.54 o 
  -2  -8   3       68.73       67.82     14.40 o 
  -1  -8   3        0.94       -0.81     10.41 o 
   0  -8   3       26.74       34.66      8.72 o 
   1  -8   3       21.89       26.87      6.69 o 
   2  -8   3     1794.99     2028.15    132.58 o 
   3  -8   3      244.47      266.68     33.67 o 
   4  -8   3      957.89     1106.34     71.92 o 
   5  -8   3       76.78       35.74     24.31 o 
   6  -8   3       18.46       17.52     22.04 o 
  -6  -7   3       35.90       42.10     27.36 o 
  -5  -7   3      567.53      645.50     75.81 o 
  -4  -7   3        0.18      -13.69     17.79 o 
  -3  -7   3        7.35        4.31     10.87 o 
  -2  -7   3       31.37       24.16      8.36 o 
  -1  -7   3      214.35      201.28     21.02 o 
   0  -7   3     3720.15     3652.32     94.43 o 
   1  -7   3       21.74       35.23     18.13 o 
   2  -7   3     1835.51     1707.07     86.52 o 
   3  -7   3      113.57       85.74     17.13 o 
   4  -7   3      100.03      100.48     21.22 o 
   5  -7   3       69.10       63.84     24.54 o 
   6  -7   3       12.74        2.36     15.87 o 
   7  -7   3      430.50      447.14     75.12 o 
  -7  -6   3      159.23      197.20     46.50 o 
  -6  -6   3        0.62       12.97     14.76 o 
  -5  -6   3        5.13       -8.25     19.66 o 
  -4  -6   3        7.86        0.25      9.79 o 
  -3  -6   3     1176.27     1161.99     48.15 o 
  -2  -6   3     3563.83     3762.83     92.99 o 
  -1  -6   3      312.11      315.93     25.79 o 
   0  -6   3     1912.15     1959.07    129.91 o 
   1  -6   3        4.18       10.15      3.73 o 
   2  -6   3        5.51        2.57      3.56 o 
   3  -6   3      247.38      287.80     22.21 o 
   4  -6   3      149.90      144.68     30.60 o 
   5  -6   3     2584.33     2746.78    161.78 o 
   6  -6   3       19.80       19.57     16.92 o 
   7  -6   3      215.69      210.47     52.74 o 
  -7  -5   3        2.57       -8.90     17.16 o 
  -6  -5   3        7.89       -1.96     13.48 o 
  -5  -5   3      855.04      867.58     77.81 o 
  -4  -5   3     2683.83     2728.56     70.64 o 
  -3  -5   3      851.20      842.32     35.85 o 
  -2  -5   3     1739.13     1706.32     75.33 o 
  -1  -5   3       47.39       70.68     16.28 o 
   0  -5   3       31.11       43.07      7.13 o 
   1  -5   3      380.54      364.82     28.02 o 
   2  -5   3     2407.85     2375.77     83.35 o 
   3  -5   3     6050.42     6152.84    129.46 o 
   4  -5   3        0.33        9.57     11.38 o 
   5  -5   3      504.94      513.53     67.34 o 
   6  -5   3        3.78       14.75     15.48 o 
   7  -5   3       63.41       64.91     29.64 o 
  -8  -4   3        0.04      -11.67     13.06 o 
  -7  -4   3      661.54      630.66     51.93 o 
  -6  -4   3      592.50      653.36     69.37 o 
  -5  -4   3      910.31     1048.07     80.74 o 
  -4  -4   3      392.67      361.52     18.51 o 
  -3  -4   3       14.85       12.92      4.39 o 
  -2  -4   3      185.18      241.53     17.66 o 
  -1  -4   3      485.18      483.73     45.32 o 
   0  -4   3    10439.46    10462.08    116.72 o 
   1  -4   3     9676.40     9609.57    138.50 o 
   2  -4   3      582.95      575.54     31.84 o 
   3  -4   3      239.63      283.86     21.97 o 
   4  -4   3       10.52       20.48      5.78 o 
   5  -4   3      106.68      121.77     33.36 o 
   6  -4   3      493.07      607.87     78.88 o 
   7  -4   3      184.08      202.73     50.36 o 
  -9  -3   3      237.30      229.18     51.22 o 
  -8  -3   3       62.98       78.91     19.05 o 
  -7  -3   3      563.54      578.71     38.22 o 
  -6  -3   3        6.05        4.94      5.15 o 
  -5  -3   3        6.81       14.34     11.63 o 
  -4  -3   3      159.97      164.50     26.36 o 
  -3  -3   3      207.18      207.82     11.55 o 
  -2  -3   3    14193.96    14977.98    302.87 o 
  -1  -3   3    10319.08    10251.13     95.57 o 
   0  -3   3      940.09      866.37     20.43 o 
   1  -3   3      483.28      486.48     16.30 o 
   2  -3   3      122.50      172.36     23.54 o 
   3  -3   3     1067.40     1035.79     69.41 o 
   4  -3   3      791.63      813.99     48.21 o 
   5  -3   3     1657.13     1570.15    189.49 o 
   6  -3   3      884.43     1007.53    101.72 o 
   7  -3   3       18.72        8.80      7.70 o 
  -9  -2   3      139.55      188.39     30.18 o 
  -8  -2   3        7.34        6.10      7.50 o 
  -7  -2   3       14.82       14.42      5.80 o 
  -6  -2   3      607.54      573.77     32.85 o 
  -5  -2   3      120.10      109.09     14.72 o 
  -4  -2   3    12454.14    12749.42    582.33 o 
  -3  -2   3     3424.62     3444.35     86.44 o 
  -2  -2   3     2834.66     2733.80     36.07 o 
  -1  -2   3      190.35      194.43      6.87 o 
   0  -2   3        0.51        4.19      2.26 o 
   1  -2   3     4397.37     4328.68     72.13 o 
   2  -2   3      934.99      925.54     29.92 o 
   3  -2   3     8043.81     7615.92    182.36 o 
   4  -2   3     1490.53     1556.53     66.55 o 
   5  -2   3      116.20      122.31     14.04 o 
   6  -2   3       12.98       16.37      6.84 o 
   7  -2   3        2.02       25.90     23.17 o 
 -10  -1   3        4.21      -27.09     27.09 o 
  -9  -1   3       60.47       84.03     20.49 o 
  -8  -1   3      179.28      158.44     20.15 o 
  -7  -1   3      207.96      207.13     17.11 o 
  -6  -1   3     5666.46     5506.17     91.87 o 
  -5  -1   3       57.27       55.67      7.16 o 
  -4  -1   3      849.50      821.46     27.96 o 
  -3  -1   3      346.48      339.50     10.71 o 
  -2  -1   3        6.90        8.43      1.62 o 
  -1  -1   3     9326.18     9105.78    112.40 o 
   0  -1   3       38.23       55.94      6.08 o 
   1  -1   3    14848.14    14255.10    174.27 o 
   2  -1   3     2952.34     3222.20     68.49 o 
   3  -1   3      257.93      291.67     17.62 o 
   4  -1   3        4.18        3.17      3.22 o 
   5  -1   3       58.41       62.51     11.37 o 
   6  -1   3      948.78      962.19     45.79 o 
   7  -1   3       52.19       76.43     32.96 o 
 -10   0   3       42.38       33.26     18.70 o 
  -9   0   3      157.26      147.86     25.18 o 
  -8   0   3     1218.66     1307.73     69.63 o 
  -7   0   3       10.65       13.03      3.88 o 
  -6   0   3      188.63      188.81      9.98 o 
  -5   0   3       65.12       69.03      5.18 o 
  -4   0   3      819.38      890.62     19.74 o 
  -3   0   3     9014.52     8801.82     69.43 o 
  -2   0   3      336.43      334.40     11.68 o 
  -1   0   3    30259.88    30734.59    613.53 o 
   0   0   3      141.62      136.07     11.00 o 
   1   0   3        7.77       16.54      5.70 o 
   2   0   3      136.80      146.19     12.98 o 
   3   0   3      250.87      247.35     23.74 o 
   4   0   3     3649.97     3444.91    164.53 o 
   5   0   3        5.30       28.96     12.52 o 
   6   0   3      688.37      670.59     84.19 o 
   7   0   3       41.62       17.04     12.86 o 
 -10   1   3      161.40      239.34     35.63 o 
  -9   1   3       12.55       23.65     12.12 o 
  -8   1   3      225.52      206.42     53.00 o 
  -7   1   3        5.84       10.93      3.83 o 
  -6   1   3      794.40      822.14     35.14 o 
  -5   1   3     3993.46     4064.70     61.64 o 
  -4   1   3     3405.68     3394.41     47.12 o 
  -3   1   3    13189.29    12577.16    116.98 o 
  -2   1   3      238.43      248.48     14.81 o 
  -1   1   3     1184.43     1189.52     45.02 o 
   0   1   3        8.89        8.65      6.01 o 
   1   1   3     2029.27     2120.20     87.27 o 
   2   1   3     6710.38     6607.41    204.29 o 
   3   1   3       37.90       16.53     11.39 o 
   4   1   3     1937.65     1773.77    105.96 o 
   5   1   3       15.13       29.54     17.34 o 
   6   1   3       25.97       18.76     14.50 o 
   7   1   3       37.91       40.74     28.72 o 
 -10   2   3       46.97       26.86     15.50 o 
  -9   2   3        4.87        0.43      8.92 o 
  -8   2   3      416.50      410.24     30.27 o 
  -7   2   3      887.19      924.46     45.51 o 
  -6   2   3     2308.78     2201.27     44.26 o 
  -5   2   3     3214.41     2991.21     61.31 o 
  -4   2   3        0.41        6.07      5.16 o 
  -3   2   3       55.13       44.17     11.37 o 
  -2   2   3        0.84        5.56      6.29 o 
  -1   2   3     3594.98     3784.92    126.00 o 
   0   2   3    11877.44    12757.68    299.26 o 
   1   2   3     1899.40     2117.84     59.42 o 
   2   2   3     2421.99     2516.90    118.94 o 
   3   2   3       35.03       29.52     10.67 o 
   4   2   3        2.58      -12.57     12.74 o 
   5   2   3       80.38       72.60     16.03 o 
   6   2   3      229.78      228.70     44.73 o 
   7   2   3      244.18      272.93     54.17 o 
 -11   3   3        5.72       16.75     21.55 o 
 -10   3   3      173.44      133.12     26.40 o 
  -9   3   3       54.96       70.81     18.99 o 
  -8   3   3      701.67      735.25     46.15 o 
  -7   3   3      822.02      881.86     48.24 o 
  -6   3   3      104.00      127.87     12.48 o 
  -5   3   3       24.75       38.28      7.37 o 
  -4   3   3        0.36       -0.19      6.46 o 
  -3   3   3     6134.97     6413.68    176.32 o 
  -2   3   3     6433.85     6456.47    181.78 o 
  -1   3   3     5726.73     5887.93    176.58 o 
   0   3   3      446.23      460.38     45.49 o 
   1   3   3        3.11        4.10      4.41 o 
   2   3   3        5.73        7.71     14.26 o 
   3   3   3       45.32       46.89     15.98 o 
   4   3   3      879.90      887.25     77.92 o 
   5   3   3      743.97      747.76     55.61 o 
   6   3   3       15.21       45.63     23.91 o 
 -11   4   3        0.48       -1.25     19.96 o 
 -10   4   3      213.16      223.42     55.49 o 
  -9   4   3       71.91       79.95     18.50 o 
  -8   4   3       95.10      134.57     21.89 o 
  -7   4   3       20.19       29.08     12.04 o 
  -6   4   3        4.47       11.77      5.72 o 
  -5   4   3     3529.46     3602.38    136.14 o 
  -4   4   3     1554.59     1498.46     81.54 o 
  -3   4   3     2982.35     3023.36    119.80 o 
  -2   4   3      295.78      280.86     35.31 o 
  -1   4   3       12.89       15.63      6.59 o 
   0   4   3       19.88       29.04     16.73 o 
   1   4   3       39.85       47.97     15.97 o 
   2   4   3     3097.91     3397.04    158.54 o 
   3   4   3     1073.33     1216.68     93.71 o 
   4   4   3      150.42      173.56     35.41 o 
   5   4   3       15.84       10.22     17.23 o 
 -10   5   3       40.72       51.15     24.36 o 
  -9   5   3       49.38       28.94     26.73 o 
  -8   5   3       61.93       50.50     13.43 o 
  -7   5   3     1265.87     1406.74     54.78 o 
  -6   5   3      122.95      169.05     23.58 o 
  -5   5   3     1456.45     1205.41     80.85 o 
  -4   5   3       22.86       22.17     13.50 o 
  -3   5   3        5.43        9.31      7.44 o 
  -2   5   3      129.92      145.33     29.29 o 
  -1   5   3        0.01        1.97     12.17 o 
   0   5   3     5954.71     6075.30    211.99 o 
   1   5   3      488.94      467.64     55.61 o 
   2   5   3      265.66      311.05     48.81 o 
   3   5   3        1.17       26.50     21.08 o 
   4   5   3        1.62       16.73     10.79 o 
 -10   6   3       35.86       96.25     39.76 o 
  -9   6   3      306.78      400.83     42.79 o 
  -8   6   3        1.67       12.57      8.86 o 
  -7   6   3      502.80      514.74     41.86 o 
  -6   6   3        3.04       12.80      9.32 o 
  -5   6   3       29.69        8.14     12.57 o 
  -4   6   3       96.01      125.75     28.91 o 
  -3   6   3      112.04       91.26     24.62 o 
  -2   6   3     4151.45     3920.56    164.66 o 
  -1   6   3      146.20      132.64     29.39 o 
   0   6   3      192.60      167.78     34.15 o 
   1   6   3        5.89        5.90      9.87 o 
   2   6   3        2.66      -18.16     18.16 o 
   3   6   3      216.01      248.32     48.76 o 
  -9   7   3       96.09      100.39     23.67 o 
  -8   7   3        0.33       14.34     21.41 o 
  -7   7   3       48.08       87.23     19.97 o 
  -6   7   3      128.30      122.47     50.10 o 
  -5   7   3      295.16      242.82     41.94 o 
  -4   7   3     2032.62     1843.92    115.57 o 
  -3   7   3       12.14       26.10     17.76 o 
  -2   7   3       77.88       82.15     26.79 o 
  -1   7   3       24.67       54.77     21.30 o 
   0   7   3        3.13        6.71     13.99 o 
   1   7   3      384.66      406.33     59.51 o 
   2   7   3       31.21       27.41     18.86 o 
  -8   8   3       32.19        0.72     12.37 o 
  -7   8   3      180.84      169.39     28.13 o 
  -6   8   3      532.36      514.62     47.41 o 
  -5   8   3       41.47       28.60     17.88 o 
  -4   8   3       63.89       15.66     14.31 o 
  -3   8   3       34.42       48.45     24.93 o 
  -2   8   3       32.69        7.61     14.36 o 
  -1   8   3      301.64      362.43     55.24 o 
   0   8   3      152.68      194.30     42.70 o 
   1   8   3      372.78      414.17     63.39 o 
   2   8   3        2.37       13.44     16.20 o 
  -7   9   3       24.11      -19.37     21.87 o 
  -6   9   3       14.20      -17.19     23.15 o 
  -5   9   3        0.76      -14.77     14.77 o 
  -4   9   3       74.78      102.42     30.22 o 
  -3   9   3      209.68      215.56     44.32 o 
  -2   9   3      316.04      280.57     51.22 o 
  -1   9   3      227.72      250.73     49.51 o 
   0 -11   4        0.58      -20.32     20.32 o 
   1 -11   4       14.01      -18.01     22.78 o 
  -3 -10   4        9.13       10.16     17.02 o 
  -2 -10   4        0.05        8.48     10.58 o 
  -1 -10   4      105.15      128.38     28.38 o 
   0 -10   4      650.79      648.97     86.18 o 
   1 -10   4       31.45       15.85     20.01 o 
   2 -10   4      140.21       83.77     26.53 o 
   3 -10   4        1.04       -7.20     19.84 o 
   4 -10   4       14.01        9.56     13.82 o 
  -4  -9   4        1.38      -18.58     18.58 o 
  -3  -9   4      321.26      296.78     48.60 o 
  -2  -9   4      693.21      679.41     66.48 o 
  -1  -9   4      241.33      236.42     26.32 o 
   0  -9   4       83.90       55.01     24.64 o 
   1  -9   4       13.43       13.74      8.83 o 
   2  -9   4        0.79        4.48     23.03 o 
   3  -9   4      187.49      216.75     32.52 o 
   4  -9   4      287.03      320.73     58.70 o 
   5  -9   4      415.89      416.44     69.17 o 
  -5  -8   4      330.83      322.94     54.07 o 
  -4  -8   4      445.11      416.41     58.70 o 
  -3  -8   4      444.93      385.29     51.80 o 
  -2  -8   4       22.05       18.71      8.64 o 
  -1  -8   4       30.76       38.55     11.39 o 
   0  -8   4       17.79       11.12      5.96 o 
   1  -8   4      152.17      147.51     35.61 o 
   2  -8   4     1319.72     1310.33     72.80 o 
   3  -8   4      810.46      865.64     45.88 o 
   4  -8   4       38.38       56.07     23.57 o 
   5  -8   4       48.09       28.74     20.06 o 
   6  -8   4        1.27      -30.12     30.12 o 
  -6  -7   4       60.01       71.93     28.38 o 
  -5  -7   4      220.63      245.32     44.48 o 
  -4  -7   4        2.50        0.65      9.39 o 
  -3  -7   4        0.34        8.39      7.33 o 
  -2  -7   4      122.83      103.84     14.81 o 
  -1  -7   4      185.30      173.69     21.33 o 
   0  -7   4     4388.67     4289.52    308.09 o 
   1  -7   4     1093.75     1130.81     53.01 o 
   2  -7   4      333.80      426.61     38.98 o 
   3  -7   4        3.09       -2.02      5.90 o 
   4  -7   4        1.33      -10.36     17.11 o 
   5  -7   4      320.56      399.45     63.70 o 
   6  -7   4       90.34       83.89     28.80 o 
  -7  -6   4      125.68      122.19     37.40 o 
  -6  -6   4        9.32       -3.37     16.92 o 
  -5  -6   4        1.39      -14.33     14.33 o 
  -4  -6   4      294.04      348.51     47.59 o 
  -3  -6   4        0.02        1.61      5.09 o 
  -2  -6   4     6014.57     5883.98    122.46 o 
  -1  -6   4      685.57      668.70     82.41 o 
   0  -6   4      482.73      480.82     37.13 o 
   1  -6   4       81.44       68.76     13.43 o 
   2  -6   4       47.40       45.76     11.36 o 
   3  -6   4     1297.68     1347.43     59.32 o 
   4  -6   4       45.77       92.58     30.33 o 
   5  -6   4     1053.61     1148.41    108.83 o 
   6  -6   4      133.17      176.47     45.41 o 
   7  -6   4       17.27       64.04     35.75 o 
  -8  -5   4        0.17      -19.44     19.44 o 
  -7  -5   4       44.44       70.53     25.06 o 
  -6  -5   4      221.46      217.95     42.78 o 
  -5  -5   4      235.89      247.54     40.34 o 
  -4  -5   4     4223.69     4236.90     85.89 o 
  -3  -5   4       24.80       21.85      5.02 o 
  -2  -5   4       96.42      108.03     13.04 o 
  -1  -5   4      409.49      369.67     26.13 o 
   0  -5   4        1.75       -2.74      4.77 o 
   1  -5   4     4727.81     4642.22     94.37 o 
   2  -5   4        5.33        9.12      8.66 o 
   3  -5   4     4276.82     4340.54    173.64 o 
   4  -5   4      127.83      146.33     35.96 o 
   5  -5   4      102.99       54.34     24.54 o 
   6  -5   4       41.73       51.85     27.78 o 
   7  -5   4       29.99       36.53     21.88 o 
  -8  -4   4       83.81       71.75     19.90 o 
  -7  -4   4      224.88      197.37     41.92 o 
  -6  -4   4     2044.19     2028.80    124.27 o 
  -5  -4   4       46.31       46.17     17.71 o 
  -4  -4   4        3.17        6.16      4.05 o 
  -3  -4   4       21.53       22.26      6.10 o 
  -2  -4   4      603.25      601.61     23.84 o 
  -1  -4   4     6377.71     6291.79     80.72 o 
   0  -4   4      888.67      790.36     24.87 o 
   1  -4   4     7996.18     7770.80    146.30 o 
   2  -4   4        9.27       15.22      8.74 o 
   3  -4   4       84.18      104.71     14.96 o 
   4  -4   4       15.67        9.78      6.15 o 
   5  -4   4      263.04      264.30     52.26 o 
   6  -4   4     1000.91     1354.12    124.02 o 
   7  -4   4        0.58       26.90     30.61 o 
  -9  -3   4      186.30      198.96     47.02 o 
  -8  -3   4      395.84      446.79     36.29 o 
  -7  -3   4       40.33       67.97     11.23 o 
  -6  -3   4       36.15       24.97      6.55 o 
  -5  -3   4       20.99       20.37      5.30 o 
  -4  -3   4     1432.43     1457.51     60.52 o 
  -3  -3   4     4250.50     4233.43     56.89 o 
  -2  -3   4     3438.41     3139.16     47.49 o 
  -1  -3   4     8236.44     8004.85     83.66 o 
   0  -3   4      541.11      572.79     23.61 o 
   1  -3   4      401.65      405.90     26.55 o 
   2  -3   4       84.87       99.56     13.90 o 
   3  -3   4     1474.71     1409.18     43.60 o 
   4  -3   4     3470.81     3422.25    157.37 o 
   5  -3   4       75.98      113.94     36.32 o 
   6  -3   4      575.55      641.64     85.34 o 
   7  -3   4       10.89       44.40     31.10 o 
  -9  -2   4       32.97       25.92     21.94 o 
  -8  -2   4       20.86       24.67      7.83 o 
  -7  -2   4       13.56       10.58      8.12 o 
  -6  -2   4      918.84      889.04     33.87 o 
  -5  -2   4     2356.70     2389.52     56.91 o 
  -4  -2   4     5083.29     4961.58     71.07 o 
  -3  -2   4     2485.35     2271.49     60.27 o 
  -2  -2   4        8.67        6.57      2.19 o 
  -1  -2   4       94.70       80.97      6.37 o 
   0  -2   4       17.91       30.82      6.78 o 
   1  -2   4     6817.67     6960.27    136.80 o 
   2  -2   4     6462.21     6636.80    177.68 o 
   3  -2   4     1013.37      981.15     82.26 o 
   4  -2   4     1189.28     1133.67     54.16 o 
   5  -2   4       11.82       22.00      8.96 o 
   6  -2   4       73.34      118.63     34.30 o 
   7  -2   4       73.80       76.16     35.48 o 
 -10  -1   4        6.43       49.47     29.36 o 
  -9  -1   4        0.81       20.79     21.93 o 
  -8  -1   4      744.70      737.26     39.69 o 
  -7  -1   4      288.01      319.17     23.92 o 
  -6  -1   4     2778.16     2785.38     67.40 o 
  -5  -1   4      815.54      807.58     28.87 o 
  -4  -1   4      131.20      142.04      6.79 o 
  -3  -1   4       26.59       38.94      4.64 o 
  -2  -1   4      510.15      545.73     16.87 o 
  -1  -1   4    11637.40    11518.31    339.98 o 
   0  -1   4     7842.52     7377.74    113.90 o 
   1  -1   4     5197.97     5198.06    117.41 o 
   2  -1   4      401.29      384.30     20.66 o 
   3  -1   4       14.02       10.01      8.52 o 
   4  -1   4      166.35      180.39     16.57 o 
   5  -1   4      117.49      132.54     21.88 o 
   6  -1   4      548.58      688.56     91.26 o 
 -10   0   4      208.38      203.55     47.00 o 
  -9   0   4        0.09       10.90     12.21 o 
  -8   0   4      807.40      848.53     58.38 o 
  -7   0   4       68.00       63.21      7.69 o 
  -6   0   4       61.59       82.66      8.16 o 
  -5   0   4        3.11        4.71      2.05 o 
  -4   0   4       59.97       59.12      5.37 o 
  -3   0   4    15718.75    15468.30    165.46 o 
  -2   0   4     2207.72     2222.23     57.98 o 
  -1   0   4     5443.80     6079.23    129.70 o 
   0   0   4      158.18      173.22     18.69 o 
   1   0   4       25.67       22.56      9.96 o 
   2   0   4      625.07      590.28     56.23 o 
   3   0   4       25.51       31.25      8.21 o 
   4   0   4     2575.80     2755.59    165.34 o 
   5   0   4      834.33      858.31     59.82 o 
   6   0   4      116.81      122.05     24.08 o 
 -10   1   4      210.25      187.02     41.18 o 
  -9   1   4        0.02        1.92     15.00 o 
  -8   1   4       23.32       38.53      9.62 o 
  -7   1   4      121.59      111.78     11.46 o 
  -6   1   4      284.33      247.17     14.92 o 
  -5   1   4     8524.73     8310.31    139.57 o 
  -4   1   4      179.94      196.72     13.89 o 
  -3   1   4     4007.63     3917.27     75.78 o 
  -2   1   4      134.70      162.33     17.12 o 
  -1   1   4      617.43      660.48     51.52 o 
   0   1   4      781.84      880.18     65.54 o 
   1   1   4       80.32      107.44     23.33 o 
   2   1   4     8120.76     8151.57    251.56 o 
   3   1   4      677.71      697.91     67.06 o 
   4   1   4      233.81      251.19     41.47 o 
   5   1   4       11.17        9.76     12.79 o 
   6   1   4        2.91       -3.19     11.46 o 
 -10   2   4       46.59       60.18     19.02 o 
  -9   2   4       69.75       41.40     13.84 o 
  -8   2   4      457.01      394.61     33.45 o 
  -7   2   4     2308.34     2457.66     60.97 o 
  -6   2   4      199.59      186.02     15.12 o 
  -5   2   4     1061.33     1021.33     31.53 o 
  -4   2   4       81.23      104.57     19.34 o 
  -3   2   4       43.62       46.22     10.79 o 
  -2   2   4     1653.40     1696.24     84.72 o 
  -1   2   4      901.38      882.22     62.78 o 
   0   2   4    12770.26    13809.38    343.28 o 
   1   2   4      310.35      313.64     19.04 o 
   2   2   4      357.07      469.69     54.39 o 
   3   2   4        2.74       12.30      9.43 o 
   4   2   4       55.45       34.16     15.84 o 
   5   2   4      277.35      251.22     33.30 o 
   6   2   4        2.90       -5.22      9.92 o 
 -10   3   4      140.44      133.98     26.39 o 
  -9   3   4      441.04      494.33     46.03 o 
  -8   3   4      172.33      131.37     23.26 o 
  -7   3   4      313.92      291.08     27.08 o 
  -6   3   4       18.18       30.97      6.96 o 
  -5   3   4      232.80      246.07     31.74 o 
  -4   3   4     1183.67     1355.57     75.49 o 
  -3   3   4     2588.64     2481.96    106.68 o 
  -2   3   4     9333.64     8823.60    242.17 o 
  -1   3   4       37.98       16.09     11.48 o 
   0   3   4      338.04      440.27     48.69 o 
   1   3   4       19.89       10.48     11.71 o 
   2   3   4      236.40      244.09     41.64 o 
   3   3   4      835.95      817.18     79.15 o 
   4   3   4       58.00       66.99     26.14 o 
   5   3   4      476.34      436.88     45.27 o 
 -10   4   4       57.21       76.81     21.57 o 
  -9   4   4       84.72      126.64     21.61 o 
  -8   4   4        2.40        8.05      8.04 o 
  -7   4   4      364.73      363.38     32.44 o 
  -6   4   4      431.45      509.24     66.83 o 
  -5   4   4     3447.45     3242.41    132.19 o 
  -4   4   4     3048.79     3030.89    128.05 o 
  -3   4   4      218.55      216.65     32.21 o 
  -2   4   4       15.93       26.66     15.17 o 
  -1   4   4       48.49       49.79     15.89 o 
   0   4   4      348.38      404.20     49.70 o 
   1   4   4     1417.14     1510.03    104.59 o 
   2   4   4      326.28      348.60     52.23 o 
   3   4   4     1048.35     1261.71    103.89 o 
   4   4   4        0.18       -1.87     15.79 o 
 -10   5   4        7.69        2.66     16.24 o 
  -9   5   4      129.32      170.37     26.22 o 
  -8   5   4       35.44       56.68     17.56 o 
  -7   5   4     1148.02     1072.54     61.04 o 
  -6   5   4      729.72      764.80     46.01 o 
  -5   5   4      148.99      140.66     29.36 o 
  -4   5   4       51.19       59.28     22.57 o 
  -3   5   4       25.05       17.50     11.76 o 
  -2   5   4     1006.32     1111.03     82.49 o 
  -1   5   4     1022.36      969.26     80.79 o 
   0   5   4     1154.88     1301.57     97.70 o 
   1   5   4      850.97      884.73     84.46 o 
   2   5   4        0.01        4.46     11.51 o 
   3   5   4        2.22        7.33     16.66 o 
 -10   6   4        0.33       36.84     24.14 o 
  -9   6   4      302.93      356.25     52.70 o 
  -8   6   4       70.59      105.82     27.61 o 
  -7   6   4       92.63       88.37     16.25 o 
  -6   6   4       19.97       29.68     21.17 o 
  -5   6   4        0.07       16.66     17.50 o 
  -4   6   4     1493.73     1488.19    100.91 o 
  -3   6   4      251.55      268.97     43.36 o 
  -2   6   4     1672.32     1680.58    109.66 o 
  -1   6   4      386.63      343.14     50.80 o 
   0   6   4       18.08       20.05     13.66 o 
   1   6   4       14.92       -4.21     11.34 o 
   2   6   4        6.42       27.08     25.68 o 
   3   6   4      141.21      147.08     37.26 o 
  -9   7   4       48.59       70.47     29.38 o 
  -8   7   4       10.37       18.92     18.28 o 
  -7   7   4       32.67       70.34     25.99 o 
  -6   7   4      540.97      571.26     66.60 o 
  -5   7   4        9.01       27.18     19.96 o 
  -4   7   4      769.72      618.43     69.54 o 
  -3   7   4      175.75      206.15     40.41 o 
  -2   7   4       10.73      -13.04     13.06 o 
  -1   7   4        2.11       -7.08     17.39 o 
   0   7   4        9.81       24.80     21.34 o 
   1   7   4      487.83      475.84     69.06 o 
   2   7   4       66.15       92.32     35.60 o 
  -7   8   4       11.09       50.80     23.95 o 
  -6   8   4      347.80      217.84     46.31 o 
  -5   8   4        2.94      -15.87     15.87 o 
  -4   8   4        0.42      -12.86     13.90 o 
  -3   8   4       17.69       43.99     20.29 o 
  -2   8   4       33.86       67.28     26.90 o 
  -1   8   4      591.45      625.42     78.57 o 
   0   8   4       21.88       10.19     16.55 o 
   0 -11   5       35.84       37.92     20.94 o 
   1 -11   5        1.71      -16.33     20.71 o 
  -3 -10   5        0.31       -4.29      9.61 o 
  -2 -10   5      111.96       99.05     32.43 o 
  -1 -10   5        5.60       27.85     25.68 o 
   0 -10   5      708.21      679.44    101.28 o 
   1 -10   5       19.37       -2.56     10.42 o 
   2 -10   5       54.34       57.58     19.40 o 
   4 -10   5       10.62       -8.49     16.18 o 
  -4  -9   5      105.38      118.28     33.33 o 
  -3  -9   5       73.54       72.03     23.02 o 
  -2  -9   5      753.26      810.67     55.11 o 
  -1  -9   5        3.79       -8.51     17.01 o 
   0  -9   5       24.30       14.89     20.47 o 
   1  -9   5       10.61      -14.97     20.04 o 
   2  -9   5       69.07       54.68     11.84 o 
   3  -9   5      461.29      561.43     72.61 o 
   4  -9   5        3.10        6.19     12.52 o 
   5  -9   5      303.18      479.73     76.92 o 
  -5  -8   5      160.96      163.41     38.76 o 
  -4  -8   5      532.10      530.45     63.76 o 
  -3  -8   5       22.24       24.91     13.21 o 
  -2  -8   5        9.29       11.66      6.17 o 
  -1  -8   5       10.40        9.21      5.17 o 
   0  -8   5      204.01      260.88     47.23 o 
   1  -8   5     1327.20     1397.94     58.76 o 
   2  -8   5      188.56      220.12     28.24 o 
   3  -8   5      908.51      919.02     90.13 o 
   4  -8   5        0.90       16.97     13.46 o 
   5  -8   5       57.23       90.72     33.29 o 
  -6  -7   5      201.83      275.78     50.27 o 
  -5  -7   5       50.85       78.87     25.67 o 
  -4  -7   5       21.12       41.14     17.07 o 
  -3  -7   5       11.04       11.99      7.22 o 
  -2  -7   5      740.99      727.48     34.94 o 
  -1  -7   5     1277.97     1246.49    111.99 o 
   0  -7   5      770.58      848.54     79.02 o 
   1  -7   5     1246.66     1237.93     52.19 o 
   2  -7   5       33.07       33.47     10.60 o 
   3  -7   5       31.94       22.55     20.03 o 
   4  -7   5       41.67       50.62     23.32 o 
   5  -7   5      263.88      257.37     53.38 o 
   6  -7   5      406.81      619.79     88.63 o 
  -8  -6   5       26.13       29.98     25.57 o 
  -7  -6   5        9.12       17.39     16.89 o 
  -6  -6   5        1.67       10.66     15.54 o 
  -5  -6   5       19.53       39.28     19.32 o 
  -4  -6   5      878.08      835.87     72.30 o 
  -3  -6   5     1175.40     1151.56     40.90 o 
  -2  -6   5     2336.53     2315.05     78.68 o 
  -1  -6   5      721.80      695.33     65.21 o 
   0  -6   5      118.73      118.07     14.12 o 
   1  -6   5        5.13       12.47      7.73 o 
   2  -6   5       64.96       59.20     13.77 o 
   3  -6   5     1626.49     1672.70     70.17 o 
   4  -6   5     1146.63     1149.89    104.40 o 
   5  -6   5      152.65      133.29     40.52 o 
   6  -6   5      203.37      301.10     64.23 o 
  -8  -5   5        0.96        5.50     10.99 o 
  -7  -5   5        6.53       18.21     10.25 o 
  -6  -5   5      923.10     1030.02     89.51 o 
  -5  -5   5      288.04      249.85     39.99 o 
  -4  -5   5     2724.65     2749.35     66.13 o 
  -3  -5   5       78.47       87.05      9.37 o 
  -2  -5   5       62.76       62.18      8.86 o 
  -1  -5   5       37.55       35.16      7.18 o 
   0  -5   5       34.74       37.32      6.81 o 
   1  -5   5     4790.98     4655.59    116.75 o 
   2  -5   5     1936.54     2026.05     74.73 o 
   3  -5   5      894.34      917.26     49.95 o 
   4  -5   5      181.86      135.82     35.52 o 
   5  -5   5        6.10        2.52     20.30 o 
   6  -5   5      122.07      187.97     50.32 o 
  -8  -4   5      387.85      406.85     44.25 o 
  -7  -4   5        0.38       22.30     11.53 o 
  -6  -4   5      965.14     1015.25     61.30 o 
  -5  -4   5        9.42       14.54      5.58 o 
  -4  -4   5      100.88       96.52      6.57 o 
  -3  -4   5        3.51        2.73      2.31 o 
  -2  -4   5       45.26       60.29      7.91 o 
  -1  -4   5    11125.43    10664.65    122.74 o 
   0  -4   5     1481.24     1421.06     40.24 o 
   1  -4   5     2611.19     2386.13     57.29 o 
   2  -4   5       21.55       13.77      3.35 o 
   3  -4   5        9.10        7.51     20.64 o 
   4  -4   5      552.51      652.20     75.71 o 
   5  -4   5        9.27       21.97     21.35 o 
   6  -4   5      576.99      732.97     95.73 o 
  -9  -3   5       11.09       -9.26     17.18 o 
  -8  -3   5      307.17      364.85     39.53 o 
  -7  -3   5        3.48        8.83      8.20 o 
  -6  -3   5       26.57       24.52      6.96 o 
  -5  -3   5      146.20      126.08     12.99 o 
  -4  -3   5      370.59      363.86     28.69 o 
  -3  -3   5    14859.02    13833.74    255.66 o 
  -2  -3   5        3.98        7.30      5.06 o 
  -1  -3   5     2705.97     2487.95     76.47 o 
   0  -3   5       29.52       16.82      8.54 o 
   1  -3   5      162.21      192.54     20.06 o 
   2  -3   5     1098.14     1071.70     52.31 o 
   3  -3   5       21.93        8.67     11.90 o 
   4  -3   5     2671.64     2959.79    166.57 o 
   5  -3   5      173.29      173.12     43.04 o 
   6  -3   5       94.12      155.41     45.84 o 
  -9  -2   5        8.33       31.91     18.64 o 
  -8  -2   5       73.37       69.74     16.75 o 
  -7  -2   5       57.65       53.46      9.78 o 
  -6  -2   5     1074.86      969.02     55.00 o 
  -5  -2   5     5692.11     5689.24    258.01 o 
  -4  -2   5      186.07      199.93     13.88 o 
  -3  -2   5     1658.76     1558.78     48.13 o 
  -2  -2   5      305.32      277.52     11.82 o 
  -1  -2   5       95.01       96.31      8.77 o 
   0  -2   5     2807.76     2725.16     66.17 o 
   1  -2   5      697.01      681.34     40.54 o 
   2  -2   5     8038.63     8167.09    310.68 o 
   3  -2   5       33.08      115.44     31.50 o 
   4  -2   5       97.04       92.24     16.83 o 
   5  -2   5       28.47       17.08     14.35 o 
   6  -2   5       69.49      112.73     39.33 o 
 -10  -1   5       59.94       44.88     26.14 o 
  -9  -1   5        6.19       21.58     15.24 o 
  -8  -1   5      630.81      619.45     46.88 o 
  -7  -1   5     1486.11     1588.56     51.85 o 
  -6  -1   5      456.05      449.32     16.99 o 
  -5  -1   5      392.79      404.61     16.14 o 
  -4  -1   5      154.62      157.95      8.08 o 
  -3  -1   5       96.52       87.92      5.70 o 
  -2  -1   5     5673.18     5624.30    123.64 o 
  -1  -1   5     4899.79     4919.45    137.22 o 
   0  -1   5    12508.67    11981.49    217.76 o 
   1  -1   5       93.68      106.30     16.24 o 
   2  -1   5      103.08      100.07      8.88 o 
   3  -1   5        6.97       22.00     20.96 o 
   4  -1   5      301.56      427.58     64.62 o 
   5  -1   5      525.20      665.34     88.49 o 
   6  -1   5       39.40       17.48     23.72 o 
 -10   0   5      204.40      219.77     48.05 o 
  -9   0   5      275.32      345.48     55.06 o 
  -8   0   5      297.63      323.18     24.71 o 
  -7   0   5      263.58      262.12     15.64 o 
  -6   0   5      242.89      298.13     13.84 o 
  -5   0   5      838.48      825.28     25.81 o 
  -4   0   5     1520.92     1537.34     35.64 o 
  -3   0   5     7793.40     8006.83    119.94 o 
  -2   0   5     7356.53     7755.95    130.86 o 
  -1   0   5      393.36      411.29     30.82 o 
   0   0   5       35.70       36.75     17.97 o 
   1   0   5        1.24      -10.64     14.14 o 
   2   0   5     1080.23     1046.11     83.23 o 
   3   0   5     1616.10     1481.45    105.20 o 
   4   0   5      557.15      602.89     80.95 o 
   5   0   5      414.40      488.11     83.48 o 
 -10   1   5       87.46      106.58     32.08 o 
  -9   1   5       46.97       62.21     24.74 o 
  -8   1   5       68.56       94.09     13.70 o 
  -7   1   5      684.10      694.71     27.47 o 
  -6   1   5      310.91      361.97     22.41 o 
  -5   1   5     6103.74     5852.64    101.13 o 
  -4   1   5     2452.01     2408.59     49.98 o 
  -3   1   5      681.43      667.30     38.86 o 
  -2   1   5      272.35      299.15     26.68 o 
  -1   1   5        8.20       11.05      3.00 o 
   0   1   5     2697.43     2903.93    134.66 o 
   1   1   5     2723.37     2718.75    136.47 o 
   2   1   5     2288.30     2203.74    126.83 o 
   3   1   5      724.17      693.57     73.35 o 
   4   1   5       15.59       22.10     11.77 o 
   5   1   5       39.75       20.67     17.17 o 
 -10   2   5       39.03       32.81     23.40 o 
  -9   2   5      254.58      283.86     66.09 o 
  -8   2   5        3.27       16.49      5.58 o 
  -7   2   5     2124.35     2117.16     58.41 o 
  -6   2   5      847.13      803.29     27.69 o 
  -5   2   5      803.67      792.60     42.09 o 
  -4   2   5       19.51       22.38     12.75 o 
  -3   2   5       85.29       84.69     21.14 o 
  -2   2   5     5421.48     5663.61    187.68 o 
  -1   2   5      823.46      821.61     68.39 o 
   0   2   5     4281.39     4336.03    371.24 o 
   1   2   5      193.53      240.94     40.10 o 
   2   2   5        0.38       -9.80     11.77 o 
   3   2   5       20.51       13.38     13.25 o 
   4   2   5        0.02      -11.99     18.11 o 
   5   2   5      420.25      412.59     44.24 o 
 -10   3   5       27.79       -2.31     15.24 o 
  -9   3   5      545.99      593.48     48.50 o 
  -8   3   5       11.73       12.59      7.30 o 
  -7   3   5      195.40      215.93     31.75 o 
  -6   3   5        2.32        8.56      6.71 o 
  -5   3   5       43.31       66.67     17.62 o 
  -4   3   5     4682.20     4631.60    163.28 o 
  -3   3   5       82.65       71.86     21.02 o 
  -2   3   5     4394.90     4309.21    169.90 o 
  -1   3   5       43.45       47.65     19.86 o 
   0   3   5       18.64        6.45     15.55 o 
   1   3   5        4.20       23.00     15.86 o 
   2   3   5       11.19       -2.04     11.35 o 
   3   3   5     1226.86     1264.62    105.37 o 
   4   3   5      100.27      107.34     34.96 o 
 -10   4   5        1.08      -11.15     11.15 o 
  -9   4   5       91.29      106.23     19.82 o 
  -8   4   5        9.49       13.46      8.87 o 
  -7   4   5      235.82      252.74     38.08 o 
  -6   4   5     1473.76     1480.75     92.32 o 
  -5   4   5        0.92      -11.85     11.85 o 
  -4   4   5     2701.07     2363.90    118.68 o 
  -3   4   5        0.84       -1.57     13.21 o 
  -2   4   5        7.34        6.19     11.09 o 
  -1   4   5       52.58       66.58     22.96 o 
   0   4   5      259.89      260.03     45.95 o 
   1   4   5     2672.67     3141.29    167.42 o 
   2   4   5        2.45       20.53     17.20 o 
   3   4   5      112.23      158.43     39.38 o 
   4   4   5        5.47      -25.97     25.97 o 
  -9   5   5      169.74      146.08     32.71 o 
  -8   5   5      426.08      501.31     58.22 o 
  -7   5   5      200.66      137.46     30.02 o 
  -6   5   5      756.33      609.77     63.31 o 
  -5   5   5      102.53       95.97     25.72 o 
  -4   5   5       14.95       -0.26     10.98 o 
  -3   5   5      105.07       87.38     25.84 o 
  -2   5   5      536.15      518.02     63.30 o 
  -1   5   5     2524.85     2442.04    141.79 o 
   0   5   5       13.62       49.80     25.16 o 
   1   5   5      262.94      293.04     52.56 o 
   2   5   5        6.28        6.95     13.18 o 
   3   5   5       11.67       -9.51     18.09 o 
  -9   6   5       90.15       81.82     27.30 o 
  -8   6   5      152.94      152.66     35.64 o 
  -7   6   5       13.28        2.61     10.01 o 
  -6   6   5       55.09       82.78     27.20 o 
  -5   6   5       14.00       14.03     11.27 o 
  -4   6   5      586.97      543.94     64.39 o 
  -3   6   5     1423.35     1403.88    105.14 o 
  -2   6   5      136.01      137.52     34.61 o 
  -1   6   5       98.07      102.26     31.79 o 
   0   6   5        7.72       19.99     15.69 o 
   1   6   5       11.75       40.59     23.84 o 
   2   6   5      123.74      160.60     45.77 o 
  -9   7   5        8.53       10.14     12.88 o 
  -8   7   5       50.73       56.39     26.63 o 
  -7   7   5        6.47       -7.61     14.52 o 
  -6   7   5      490.25      500.87     67.33 o 
  -5   7   5      449.52      409.57     58.39 o 
  -4   7   5      309.62      318.83     52.60 o 
  -3   7   5        2.87      -13.13     19.43 o 
  -2   7   5        9.27       17.12     19.41 o 
  -1   7   5       27.76       22.52     18.67 o 
   0   7   5       68.61       58.20     28.69 o 
   0 -11   6      103.16      125.71     34.51 o 
   1 -11   6      170.14      174.99     44.10 o 
  -4 -10   6        5.50      -24.40     24.40 o 
  -3 -10   6        0.65      -23.33     23.33 o 
  -2 -10   6      241.51      274.71     56.04 o 
  -1 -10   6      151.70      198.55     48.16 o 
   0 -10   6      253.07      300.81     31.11 o 
   1 -10   6       56.19       53.54     26.95 o 
   3 -10   6       19.54        7.27     13.00 o 
  -5  -9   6        5.23        9.72     16.29 o 
  -4  -9   6      371.17      365.31     74.42 o 
  -3  -9   6       54.95       55.06     14.20 o 
  -2  -9   6      541.61      635.87     76.34 o 
  -1  -9   6        0.47       -9.30      9.30 o 
   0  -9   6        5.07       -4.61     14.70 o 
   1  -9   6       22.60       23.51     14.28 o 
   2  -9   6        3.27       -3.52     10.24 o 
   3  -9   6      549.41      596.46     75.45 o 
   4  -9   6      125.87      115.02     37.65 o 
  -6  -8   6      311.64      284.94     52.76 o 
  -5  -8   6        2.95       33.28     22.54 o 
  -4  -8   6      324.98      396.99     39.05 o 
  -3  -8   6        8.30       11.36      7.95 o 
  -2  -8   6        3.63        1.07      6.47 o 
  -1  -8   6       66.54       88.02     40.05 o 
   0  -8   6       26.00       48.80     15.31 o 
   1  -8   6     1667.14     1604.22     94.56 o 
   2  -8   6      136.60      133.97     22.66 o 
   3  -8   6      254.65      243.37     46.61 o 
   4  -8   6        7.68       15.55     19.22 o 
   5  -8   6        8.40        8.89     14.19 o 
  -7  -7   6       19.12       70.25     38.23 o 
  -6  -7   6      122.86      130.28     26.24 o 
  -5  -7   6        4.93        5.77      8.10 o 
  -4  -7   6       11.06        7.24      8.19 o 
  -3  -7   6      135.21      109.58     12.48 o 
  -2  -7   6      220.53      202.15     27.35 o 
  -1  -7   6     3622.37     3571.84    120.39 o 
   0  -7   6        2.55        6.46     12.05 o 
   1  -7   6      329.34      341.04     33.26 o 
   2  -7   6        7.52       -2.57      7.62 o 
   3  -7   6       41.89       54.25     21.18 o 
   4  -7   6      267.61      308.25     55.65 o 
   5  -7   6        9.28       45.51     25.85 o 
  -8  -6   6       39.00       53.87     32.00 o 
  -7  -6   6       20.42       14.03     11.53 o 
  -6  -6   6        4.77       14.48     12.97 o 
  -5  -6   6      188.67      176.58     20.20 o 
  -4  -6   6      876.09      909.24     44.87 o 
  -3  -6   6     2873.63     3038.26    217.91 o 
  -2  -6   6      135.13      111.08     29.73 o 
  -1  -6   6      171.49      177.21     17.75 o 
   0  -6   6       32.43       10.29     20.18 o 
   1  -6   6      147.24      135.29     21.45 o 
   2  -6   6      687.81      674.37     46.18 o 
   3  -6   6      151.75      167.24     39.20 o 
   4  -6   6     1170.79     1336.26    117.32 o 
   5  -6   6        0.07       32.22     23.34 o 
  -9  -5   6        7.51      -17.68     22.24 o 
  -8  -5   6       26.24        1.53     18.47 o 
  -7  -5   6       40.53       50.38     25.65 o 
  -6  -5   6      875.37      902.20     90.79 o 
  -5  -5   6     1167.83     1238.88     76.23 o 
  -4  -5   6      161.60      151.90     20.82 o 
  -3  -5   6       83.31       75.93     15.15 o 
  -2  -5   6       31.93       19.63      5.24 o 
  -1  -5   6      430.63      426.12     29.85 o 
   0  -5   6     1712.29     1618.74     46.68 o 
   1  -5   6     1728.41     1766.64     71.78 o 
   2  -5   6     2359.08     2511.03    134.83 o 
   3  -5   6       60.45       49.54     14.24 o 
   4  -5   6       67.10       61.03     27.12 o 
   5  -5   6        0.67        7.70     17.89 o 
  -9  -4   6        7.46       -1.14     18.55 o 
  -8  -4   6      606.43      627.36     81.33 o 
  -7  -4   6      267.56      324.03     53.97 o 
  -6  -4   6      347.42      420.75     57.21 o 
  -5  -4   6        3.21        8.61      6.13 o 
  -4  -4   6       14.36       13.60      4.48 o 
  -3  -4   6     1063.11     1081.63     82.64 o 
  -2  -4   6     1266.48     1306.52     44.95 o 
  -1  -4   6     4500.54     4419.65    105.81 o 
   0  -4   6     2579.49     2549.09     60.59 o 
   1  -4   6      193.63      193.64     44.99 o 
   2  -4   6       28.88       18.49      7.38 o 
   3  -4   6       27.47        5.24      7.91 o 
   4  -4   6      466.74      562.63     73.92 o 
   5  -4   6      418.83      498.35     76.23 o 
  -9  -3   6       20.78       46.25     17.28 o 
  -8  -3   6      146.96      168.40     27.78 o 
  -7  -3   6        2.78       -1.68      9.80 o 
  -6  -3   6       35.92       41.52     12.04 o 
  -5  -3   6     1394.84     1455.88     99.01 o 
  -4  -3   6      180.93      161.40     17.49 o 
  -3  -3   6     5148.07     5327.78    192.40 o 
  -2  -3   6     1350.01     1363.42     73.79 o 
  -1  -3   6      127.41      124.15     15.32 o 
   0  -3   6        9.46        6.43     12.84 o 
   1  -3   6       31.45       26.91      9.40 o 
   2  -3   6     2345.49     2361.93     87.58 o 
   3  -3   6      802.36      837.35     84.67 o 
   4  -3   6      927.40     1078.95    103.99 o 
   5  -3   6      219.01      276.37     57.84 o 
  -9  -2   6        2.47      -10.74     14.25 o 
  -8  -2   6        7.77       10.22     22.40 o 
  -7  -2   6     1318.97     1307.70     69.79 o 
  -6  -2   6        5.62       12.78      9.34 o 
  -5  -2   6     4690.66     4559.53     68.78 o 
  -4  -2   6      177.31      184.49     12.99 o 
  -3  -2   6      285.83      272.05     11.69 o 
  -2  -2   6       63.33       57.20      6.64 o 
  -1  -2   6      272.21      256.54     17.15 o 
   0  -2   6     4770.77     4379.41    129.38 o 
   1  -2   6      701.68      645.38     62.01 o 
   2  -2   6     2470.85     2689.28    145.49 o 
   3  -2   6      255.96      236.96     46.42 o 
   4  -2   6      104.39      124.53     35.17 o 
   5  -2   6       65.56      105.33     40.75 o 
 -10  -1   6       40.66       15.35     16.38 o 
  -9  -1   6      317.29      348.97     57.19 o 
  -8  -1   6      111.15       94.43     20.83 o 
  -7  -1   6     1460.05     1532.12     73.39 o 
  -6  -1   6        4.69        4.01      4.21 o 
  -5  -1   6      100.35      115.34      8.60 o 
  -4  -1   6        4.42       15.12      4.68 o 
  -3  -1   6      759.36      802.57     33.59 o 
  -2  -1   6     7641.22     7743.30    215.03 o 
  -1  -1   6        1.20       54.32     51.93 o 
   0  -1   6     3117.34     2971.18     98.41 o 
   1  -1   6       71.92       50.78     19.58 o 
   2  -1   6       89.01       89.09     17.69 o 
   3  -1   6      121.59       75.63     26.16 o 
   4  -1   6       22.04       37.98     18.15 o 
   5  -1   6      820.24      991.56    114.43 o 
 -10   0   6       94.10       62.98     31.55 o 
  -9   0   6      330.47      346.37     56.19 o 
  -8   0   6       40.04       31.55     10.73 o 
  -7   0   6        0.70       -3.76      4.53 o 
  -6   0   6      192.48      171.78     15.84 o 
  -5   0   6     1048.68     1053.24     31.95 o 
  -4   0   6     6509.91     6382.33     91.37 o 
  -3   0   6      370.28      427.98     23.92 o 
  -2   0   6     4014.02     4188.67    118.38 o 
  -1   0   6       37.59       30.50     11.41 o 
   0   0   6      306.33      358.31     47.51 o 
   1   0   6       16.80       -4.97     17.64 o 
   2   0   6      283.78      294.05     47.28 o 
   3   0   6     2171.60     1911.21    130.40 o 
   4   0   6       26.17       35.13     27.06 o 
 -10   1   6       19.30        1.76     14.59 o 
  -9   1   6       62.17       78.91     30.48 o 
  -8   1   6       15.34       16.03      7.44 o 
  -7   1   6     1128.51     1104.99     68.01 o 
  -6   1   6     1556.41     1647.81     55.16 o 
  -5   1   6      774.18      770.68     35.14 o 
  -4   1   6     1397.88     1331.24     56.54 o 
  -3   1   6      127.03      117.66     12.47 o 
  -2   1   6       49.59       62.10      8.79 o 
  -1   1   6      403.84      424.83     52.52 o 
   0   1   6     2162.36     2385.76    132.01 o 
   1   1   6     3633.70     3619.29    173.83 o 
   2   1   6       33.21       -0.12     20.99 o 
   3   1   6      259.09      269.50     50.73 o 
   4   1   6        0.73      -22.64     23.33 o 
 -10   2   6        0.29       36.33     21.39 o 
  -9   2   6      424.91      332.06     52.34 o 
  -8   2   6      386.41      436.39     28.81 o 
  -7   2   6      930.21      879.54     48.04 o 
  -6   2   6       95.76       90.34     15.83 o 
  -5   2   6       16.23       20.94     12.66 o 
  -4   2   6      117.47      122.38     23.94 o 
  -3   2   6      307.14      285.29     41.02 o 
  -2   2   6     3404.06     3631.52    159.25 o 
  -1   2   6     3979.55     3974.59    174.40 o 
   0   2   6      207.90      224.80     44.08 o 
   1   2   6      542.00      672.08     73.48 o 
   2   2   6      114.17      126.10     32.40 o 
   3   2   6       87.63       91.15     30.92 o 
   4   2   6      108.71       74.54     30.69 o 
 -10   3   6       35.11       16.42     19.16 o 
  -9   3   6      256.43      154.74     40.69 o 
  -8   3   6       70.93       42.25     14.67 o 
  -7   3   6       37.65       47.05     15.61 o 
  -6   3   6      464.64      525.11     53.48 o 
  -5   3   6        5.83        1.02      9.39 o 
  -4   3   6     3383.92     3415.19    150.74 o 
  -3   3   6     1516.81     1446.12     97.12 o 
  -2   3   6      684.46      622.56     65.83 o 
  -1   3   6       14.24       18.75     16.39 o 
   0   3   6        9.23        4.91     13.73 o 
   1   3   6      328.59      337.41     55.16 o 
   2   3   6      211.26      228.44     49.20 o 
   3   3   6      445.24      428.16     65.46 o 
  -9   4   6       32.92       39.43     18.72 o 
  -8   4   6      139.85      172.12     34.43 o 
  -7   4   6        2.26       -7.17     12.04 o 
  -6   4   6     2207.07     1953.01    111.68 o 
  -5   4   6      175.14      191.04     34.89 o 
  -4   4   6      483.13      462.97     55.74 o 
  -3   4   6        3.03       -5.49     14.92 o 
  -2   4   6       30.30       38.08     18.53 o 
  -1   4   6      572.21      559.21     68.76 o 
   0   4   6       82.15       59.57     29.20 o 
   1   4   6      783.20      900.61     93.93 o 
   2   4   6      413.83      382.23     62.44 o 
   3   4   6       43.55       29.21     19.08 o 
  -9   5   6       26.80        7.18     12.16 o 
  -8   5   6      583.53      565.50     65.68 o 
  -7   5   6        6.62        8.16     13.35 o 
  -6   5   6      189.57      180.48     36.54 o 
  -5   5   6       25.99        8.05     11.26 o 
  -4   5   6      137.66      172.00     36.75 o 
  -3   5   6      732.19      843.26     81.17 o 
  -2   5   6        1.89      -15.66     15.66 o 
  -1   5   6     1423.39     1526.00    121.20 o 
   0   5   6       77.53       24.99     17.86 o 
   1   5   6       18.70        4.41     16.95 o 
  -9   6   6       10.15       19.22     15.52 o 
  -8   6   6       78.96       34.94     21.30 o 
  -7   6   6        0.25       -2.66     12.20 o 
  -6   6   6       65.80       82.17     27.17 o 
  -5   6   6      472.16      394.31     57.55 o 
  -4   6   6       65.80       30.53     19.57 o 
  -3   6   6     1059.03     1046.18     98.65 o 
  -2   6   6        9.05      -26.04     26.04 o 
  -1   6   6       19.19       10.19     12.79 o 
   0   6   6        0.96      -13.26     15.63 o 
  -7   7   6      144.64      193.63     42.70 o 
  -6   7   6      119.06       86.89     27.80 o 
  -5   7   6      387.08      365.27     57.60 o 
  -4   7   6        0.13      -26.91     26.91 o 
  -3   7   6       13.80        1.70     14.14 o 
  -3 -10   7       45.24       55.12     27.56 o 
  -2 -10   7      139.29      160.19     43.77 o 
  -1 -10   7      387.41      425.86     48.50 o 
   0 -10   7       44.20       39.45     19.10 o 
   1 -10   7       10.15       29.83     22.00 o 
   3 -10   7       36.02       10.62     16.06 o 
  -5  -9   7       32.94       34.42     18.91 o 
  -4  -9   7      263.81      271.68     49.92 o 
  -3  -9   7      286.62      280.64     38.33 o 
  -2  -9   7       71.72       75.35     20.71 o 
  -1  -9   7        3.96       -4.64     13.74 o 
   0  -9   7       12.59        1.57     13.87 o 
   1  -9   7      117.57      132.92     32.34 o 
   2  -9   7      183.05      226.29     45.39 o 
   3  -9   7      200.37      200.39     46.99 o 
  -6  -8   7      229.46      297.32     54.47 o 
  -5  -8   7      108.42      131.06     41.74 o 
  -4  -8   7      104.62      128.42     39.19 o 
  -3  -8   7       16.70        4.64     10.28 o 
  -2  -8   7        6.62       11.89     10.40 o 
  -1  -8   7      316.45      343.97     41.82 o 
   0  -8   7      288.90      255.78     45.33 o 
   1  -8   7      928.46      944.49     59.50 o 
   2  -8   7      194.41      207.78     42.43 o 
   3  -8   7       42.42       37.29     21.96 o 
   4  -8   7       31.26       30.93     20.21 o 
  -7  -7   7        9.97       41.32     29.28 o 
  -6  -7   7       75.45       91.04     35.59 o 
  -5  -7   7       38.48        0.89     17.57 o 
  -4  -7   7        3.66       -0.88     12.51 o 
  -3  -7   7      566.92      526.52     46.59 o 
  -2  -7   7      155.00      145.65     24.37 o 
  -1  -7   7     1801.17     1898.79    124.09 o 
   0  -7   7      159.98      146.71     21.28 o 
   1  -7   7      115.07      120.15     20.14 o 
   2  -7   7       18.60       16.59     13.67 o 
   3  -7   7        8.72       25.90     24.61 o 
   4  -7   7      482.69      618.61     81.52 o 
  -8  -6   7       34.25        4.93     18.88 o 
  -7  -6   7        0.93        2.21     18.90 o 
  -6  -6   7       41.63       29.69     22.63 o 
  -5  -6   7      667.32      755.64     87.54 o 
  -4  -6   7        1.16       -4.49     12.80 o 
  -3  -6   7     2193.90     2294.19    128.59 o 
  -2  -6   7        1.04       -8.90     15.80 o 
  -1  -6   7       59.32       59.94     13.09 o 
   0  -6   7        2.13       -6.90      9.00 o 
   1  -6   7       39.39       47.02     12.63 o 
   2  -6   7     1886.49     1996.30     87.46 o 
   3  -6   7       44.91       75.12     30.84 o 
   4  -6   7      438.58      472.59     71.63 o 
  -9  -5   7        0.05       18.72     20.00 o 
  -8  -5   7       42.71       60.02     25.18 o 
  -7  -5   7      394.95      425.73     67.93 o 
  -6  -5   7      103.04      162.05     39.92 o 
  -5  -5   7     1428.16     1480.82     67.83 o 
  -4  -5   7      115.34      104.13     29.45 o 
  -3  -5   7       28.30       32.59     17.18 o 
  -2  -5   7       20.60       26.25      7.25 o 
  -1  -5   7      187.23      170.56     20.91 o 
   0  -5   7     3932.79     3730.61    110.90 o 
   1  -5   7        0.45        6.59      7.69 o 
   2  -5   7     1081.80     1192.67     65.47 o 
   3  -5   7       20.52       33.33     21.36 o 
   4  -5   7       68.36       70.38     25.06 o 
   5  -5   7      129.38      210.46     54.77 o 
  -9  -4   7       51.80       67.68     30.97 o 
  -8  -4   7       60.23       81.20     31.01 o 
  -7  -4   7      480.98      605.33     73.95 o 
  -6  -4   7       56.78       65.62     26.70 o 
  -5  -4   7       17.06       20.28     16.97 o 
  -4  -4   7       29.77       16.49      8.96 o 
  -3  -4   7     1088.87     1109.53     89.05 o 
  -2  -4   7     5524.98     5175.97    194.56 o 
  -1  -4   7      812.42      840.53     45.21 o 
   0  -4   7     1136.28     1115.51     57.03 o 
   2  -4   7       60.49       69.30     16.31 o 
   3  -4   7      291.74      363.50     58.72 o 
   4  -4   7      161.51      139.84     38.60 o 
   5  -4   7      574.21      683.23     94.12 o 
  -9  -3   7       94.14      107.61     24.14 o 
  -8  -3   7       71.26       97.25     21.34 o 
  -7  -3   7        8.39       -4.68     10.98 o 
  -6  -3   7       15.08        4.71     10.06 o 
  -5  -3   7     1507.38     1328.95    100.81 o 
  -4  -3   7     3266.06     3301.96    158.83 o 
  -3  -3   7     1470.12     1327.10    120.17 o 
  -2  -3   7     1109.00     1057.04     72.16 o 
  -1  -3   7      443.10      379.20     22.93 o 
   0  -3   7       51.44       46.18     10.87 o 
   1  -3   7      448.74      453.35     38.43 o 
   2  -3   7      996.74     1024.39     60.53 o 
   3  -3   7     1452.21     1635.86    124.37 o 
   4  -3   7       11.31       28.63     20.00 o 
  -9  -2   7       52.34       56.12     16.50 o 
  -8  -2   7       35.33       32.69     15.25 o 
  -7  -2   7      755.81      802.00     88.84 o 
  -6  -2   7      921.27      950.64     57.95 o 
  -5  -2   7     1310.72     1312.86     47.52 o 
  -4  -2   7      189.22      178.27     21.12 o 
  -3  -2   7      114.29      107.05     10.87 o 
  -2  -2   7      214.69      179.66     13.24 o 
  -1  -2   7     1074.06      931.43     37.41 o 
   0  -2   7     5219.73     5180.79    141.08 o 
   1  -2   7     2051.09     1907.14     82.54 o 
   2  -2   7      298.38      327.07     54.36 o 
   3  -2   7       78.63       56.79     25.50 o 
   4  -2   7        1.82       40.44     27.98 o 
 -10  -1   7        7.52       -8.00     19.50 o 
  -9  -1   7      438.36      420.23     44.05 o 
  -8  -1   7      136.09      153.45     25.37 o 
  -7  -1   7     1097.91     1237.97     68.95 o 
  -6  -1   7        1.46        5.85      5.03 o 
  -5  -1   7      146.55      165.46     16.75 o 
  -4  -1   7      498.39      498.38     18.20 o 
  -3  -1   7      111.34      107.22     25.76 o 
  -2  -1   7     6065.72     5897.58    280.41 o 
  -1  -1   7     2306.87     2284.74     89.34 o 
   0  -1   7      935.80      967.09     58.68 o 
   1  -1   7       20.68       18.10     10.31 o 
   2  -1   7       24.07       11.02     16.50 o 
   3  -1   7      432.81      466.59     71.37 o 
   4  -1   7       91.80       87.39     35.64 o 
 -10   0   7        0.14        4.80     15.49 o 
  -9   0   7      228.70      282.11     34.74 o 
  -8   0   7       15.82        1.60     11.40 o 
  -7   0   7      275.21      311.86     23.77 o 
  -6   0   7      335.93      372.39     26.11 o 
  -5   0   7       17.56       31.04      8.78 o 
  -4   0   7     5696.14     6114.85    131.75 o 
  -3   0   7      451.95      463.02     26.49 o 
  -2   0   7      813.51      827.93     52.85 o 
  -1   0   7       78.94       39.32     14.00 o 
   0   0   7       26.24       42.16     17.59 o 
   1   0   7     1841.88     1729.59    120.74 o 
   2   0   7       69.79       46.75     18.16 o 
   3   0   7     1006.56      970.48     72.30 o 
 -10   1   7        0.13        6.34     16.34 o 
  -9   1   7       75.20       90.75     30.55 o 
  -8   1   7      229.77      247.22     31.38 o 
  -7   1   7       63.88       57.94     11.22 o 
  -6   1   7     3785.18     3797.79     90.98 o 
  -5   1   7        0.16        2.53      5.34 o 
  -4   1   7      647.39      648.97     32.78 o 
  -3   1   7       35.10       18.72      7.39 o 
  -2   1   7      208.25      238.35     41.86 o 
  -1   1   7     1826.29     1798.20    117.67 o 
   0   1   7        1.36       22.83     17.38 o 
   1   1   7     1912.93     1882.34    128.03 o 
   2   1   7       87.71       85.52     32.38 o 
   3   1   7       41.39       45.09     24.38 o 
 -10   2   7       47.52       42.73     17.43 o 
  -9   2   7      182.87      163.44     41.90 o 
  -8   2   7      720.96      764.81     74.14 o 
  -7   2   7       25.63       18.54     18.37 o 
  -6   2   7      305.16      313.97     29.31 o 
  -5   2   7       15.46       22.00      7.21 o 
  -4   2   7      333.76      351.36     27.97 o 
  -3   2   7     2080.97     2034.85    152.59 o 
  -2   2   7      240.56      277.97     45.63 o 
  -1   2   7     2658.47     2831.34    157.29 o 
   0   2   7       26.15       44.04     25.77 o 
   1   2   7        1.72      -21.67     24.97 o 
   2   2   7       26.45        6.31     14.53 o 
   3   2   7       56.67       39.88     20.95 o 
 -10   3   7      114.19       71.65     28.79 o 
  -9   3   7       51.01       64.17     26.02 o 
  -8   3   7       85.95       76.87     17.06 o 
  -7   3   7        4.68       22.83     14.85 o 
  -6   3   7      254.02      268.10     42.45 o 
  -5   3   7     1407.60     1495.67    102.11 o 
  -4   3   7      658.37      600.53     65.57 o 
  -3   3   7     1887.20     1798.87    119.55 o 
  -2   3   7       56.64       45.10     25.05 o 
  -1   3   7       24.05       31.70     19.94 o 
   0   3   7        1.11        8.97     19.57 o 
   1   3   7      279.23      337.47     59.22 o 
   2   3   7      456.53      492.61     72.46 o 
  -9   4   7        5.68       26.12     18.47 o 
  -8   4   7      307.31      300.69     46.39 o 
  -7   4   7      239.11      317.71     47.47 o 
  -6   4   7      671.42      598.66     65.97 o 
  -5   4   7      507.53      427.42     57.61 o 
  -4   4   7       76.96       53.09     23.31 o 
  -3   4   7        5.54       13.46     15.44 o 
  -2   4   7        8.49       10.24     16.01 o 
  -1   4   7      545.73      577.79     75.53 o 
   0   4   7      743.59      813.97     93.20 o 
   1   4   7      174.94      248.50     52.96 o 
  -9   5   7       19.38       29.10     19.07 o 
  -8   5   7      306.04      353.75     53.42 o 
  -7   5   7       89.89       61.81     23.40 o 
  -6   5   7       53.95       53.05     25.60 o 
  -5   5   7       13.64       10.45     14.96 o 
  -4   5   7        1.04        2.06     15.83 o 
  -3   5   7      651.00      614.52     75.07 o 
  -2   5   7      517.01      556.56     75.79 o 
  -1   5   7      288.91      425.15     67.81 o 
  -9   6   7       19.81       25.11     20.13 o 
  -8   6   7       39.84       50.10     23.25 o 
  -7   6   7       35.41       16.04     14.44 o 
  -6   6   7        6.80       29.35     22.24 o 
  -5   6   7      597.84      683.77     81.87 o 
  -4   6   7       90.40      129.91     36.84 o 
  -3   6   7      295.84      315.63     59.28 o 
  -3 -10   8      169.06      140.27     38.70 o 
  -2 -10   8        3.85       11.62     18.37 o 
   0 -10   8        0.65        0.40     14.15 o 
  -3  -9   8      178.20      184.28     30.67 o 
  -2  -9   8       17.40       22.59     14.92 o 
  -1  -9   8        5.18       -2.54     14.06 o 
   0  -9   8       16.64       33.88     19.78 o 
   1  -9   8       57.79       77.29     29.10 o 
  -5  -8   8       96.48      165.18     46.80 o 
  -4  -8   8       28.09       71.86     29.25 o 
  -3  -8   8       13.01      -21.45     21.45 o 
  -2  -8   8       10.72       25.41     20.86 o 
  -1  -8   8      307.74      330.13     53.55 o 
   0  -8   8      799.46      858.48     87.86 o 
   1  -8   8       52.06       75.27     28.49 o 
   2  -8   8      205.47      239.89     47.32 o 
   3  -8   8        1.51        5.46     15.48 o 
  -6  -7   8       14.00      -15.46     17.46 o 
  -5  -7   8       14.71       -2.56     16.99 o 
  -4  -7   8       29.59       53.03     23.62 o 
  -3  -7   8     1001.16     1026.73     99.83 o 
  -2  -7   8      704.75      704.17     80.09 o 
  -1  -7   8      344.49      327.93     52.17 o 
   0  -7   8      120.03      136.43     35.91 o 
   1  -7   8       28.93       17.85      9.16 o 
   2  -7   8       61.74       76.22     25.60 o 
   3  -7   8       99.76      121.03     37.80 o 
   4  -7   8      125.18      112.25     33.68 o 
  -7  -6   8       12.46        3.29     11.58 o 
  -6  -6   8        3.38       20.20     16.85 o 
  -5  -6   8      951.56     1001.91     99.48 o 
  -4  -6   8      405.44      449.55     64.98 o 
  -3  -6   8      476.18      548.33     69.55 o 
  -2  -6   8      121.47      143.13     36.49 o 
  -1  -6   8      114.18       49.34     18.95 o 
   0  -6   8      207.89      206.21     33.53 o 
   1  -6   8      105.83       80.29     18.16 o 
   2  -6   8      743.06      850.41     86.66 o 
   3  -6   8      364.76      491.98     70.99 o 
   4  -6   8       52.98       54.81     22.54 o 
  -9  -5   8       26.40       13.28     15.15 o 
  -8  -5   8       16.29       42.88     30.18 o 
  -7  -5   8      625.17      799.42     95.15 o 
  -6  -5   8       35.30       34.37     19.95 o 
  -5  -5   8      455.92      551.19     71.13 o 
  -4  -5   8        3.44        9.92     14.95 o 
  -3  -5   8        9.99        0.69     13.50 o 
  -2  -5   8      760.15      669.36     72.97 o 
  -1  -5   8       25.87       10.13     10.37 o 
   0  -5   8     2417.32     2403.47     92.29 o 
   1  -5   8      386.84      390.98     38.13 o 
   2  -5   8      255.01      256.04     31.78 o 
   3  -5   8       14.60       26.84     21.38 o 
   4  -5   8       20.45      -11.33     13.98 o 
  -9  -4   8      325.45      391.04     66.83 o 
  -8  -4   8       27.32       56.07     26.68 o 
  -7  -4   8      192.55      268.05     53.18 o 
  -6  -4   8       15.72       -2.41     14.96 o 
  -5  -4   8       51.31       53.41     23.60 o 
  -4  -4   8      672.51      545.42     67.75 o 
  -3  -4   8       31.92       49.37     23.63 o 
  -2  -4   8     2920.99     2715.63    170.51 o 
  -1  -4   8      465.70      490.97     42.54 o 
   0  -4   8      522.05      504.93     41.35 o 
   1  -4   8        4.27        7.29     22.41 o 
   2  -4   8       84.31       58.68     14.69 o 
   3  -4   8      526.49      632.10     80.37 o 
   4  -4   8        7.60       31.90     19.47 o 
  -9  -3   8       49.97       50.17     25.76 o 
  -8  -3   8        2.85      -18.45     18.45 o 
  -7  -3   8      139.39      133.61     35.23 o 
  -6  -3   8      611.85      533.34     68.81 o 
  -5  -3   8      343.96      331.79     52.15 o 
  -4  -3   8     3375.43     3755.02    181.45 o 
  -3  -3   8       32.23       57.78     24.95 o 
  -2  -3   8      130.25      124.63     17.09 o 
  -1  -3   8        3.58        0.99      7.03 o 
   0  -3   8      175.73      143.55     25.84 o 
   1  -3   8     1433.07     1407.19     73.63 o 
   2  -3   8        4.59       -2.75     14.69 o 
   3  -3   8      862.70      898.73     98.38 o 
   4  -3   8       14.49       26.48     14.35 o 
  -9  -2   8       59.22      106.61     23.22 o 
  -8  -2   8      316.27      301.90     37.57 o 
  -7  -2   8      613.63      666.08     52.77 o 
  -6  -2   8     1419.29     1559.95     77.91 o 
  -5  -2   8      172.37      160.53     21.88 o 
  -4  -2   8       91.45       70.84     19.10 o 
  -3  -2   8        9.03        3.77      7.39 o 
  -2  -2   8      753.31      731.75     37.61 o 
   0  -2   8       76.65      108.98     22.30 o 
   1  -2   8     1596.51     1655.66    117.51 o 
   2  -2   8        0.20       -9.29     16.36 o 
   3  -2   8       92.25      110.03     39.60 o 
  -9  -1   8      295.07      295.83     61.04 o 
  -8  -1   8      233.36      298.01     54.44 o 
  -7  -1   8       51.91       56.91     15.33 o 
  -6  -1   8       69.56       68.37     12.43 o 
  -5  -1   8        5.43       12.40      9.52 o 
  -4  -1   8     1114.03     1066.25     60.84 o 
  -3  -1   8     2236.16     2123.38    209.81 o 
  -2  -1   8     1477.46     1624.89     78.35 o 
  -1  -1   8     1373.13     1365.00     74.09 o 
   0  -1   8      141.87      120.44     31.75 o 
   1  -1   8       35.94       21.71     10.24 o 
   2  -1   8       12.26       -9.38     12.77 o 
   3  -1   8      223.84      288.46     61.23 o 
 -10   0   8       44.58       64.15     30.97 o 
  -9   0   8       92.59      121.83     25.11 o 
  -8   0   8       28.05        1.86     10.13 o 
  -7   0   8        0.37       11.58      7.08 o 
  -6   0   8     1111.14     1200.17     50.69 o 
  -5   0   8      783.14      839.90     41.50 o 
  -4   0   8     1861.72     1971.98     62.72 o 
  -3   0   8      621.38      718.84     52.39 o 
  -2   0   8      146.35      126.47     32.48 o 
  -1   0   8      115.43       88.10     24.66 o 
   0   0   8       11.07        0.65     13.00 o 
   1   0   8      742.72      752.13     84.88 o 
   2   0   8      595.08      494.88     69.83 o 
 -10   1   8       21.91       27.83     16.57 o 
  -9   1   8       19.87       18.07     29.15 o 
  -8   1   8      573.42      574.51    116.71 o 
  -7   1   8       54.46       74.46     12.76 o 
  -6   1   8     1059.38     1086.20     57.65 o 
  -5   1   8       88.29      101.63     14.83 o 
  -4   1   8       55.02       59.89     10.02 o 
  -3   1   8       85.90       73.08     23.87 o 
  -2   1   8        3.36       11.09     13.51 o 
  -1   1   8     2092.82     2001.05    135.17 o 
   0   1   8      700.00      647.19     78.71 o 
   1   1   8      547.96      523.48     71.79 o 
   2   1   8       66.47      124.51     38.47 o 
 -10   2   8      197.49      181.31     41.53 o 
  -9   2   8        0.01       18.08     16.69 o 
  -8   2   8      504.25      495.51     41.44 o 
  -7   2   8       10.01        1.30      7.53 o 
  -6   2   8      112.76      127.53     19.17 o 
  -5   2   8       98.74       97.03     16.74 o 
  -4   2   8       56.42       37.59     20.22 o 
  -3   2   8     2288.23     2368.56    143.39 o 
  -2   2   8      206.99      155.30     37.36 o 
  -1   2   8      640.66      686.86     80.14 o 
   0   2   8       26.44       61.45     26.08 o 
   1   2   8       51.64       35.98     23.60 o 
  -9   3   8        0.12       -1.00     14.70 o 
  -8   3   8       82.58      123.58     21.26 o 
  -7   3   8       53.92       51.41     18.14 o 
  -6   3   8      115.28      100.90     21.35 o 
  -5   3   8     1619.73     1568.94    113.29 o 
  -4   3   8        4.02        8.55     14.76 o 
  -3   3   8      396.19      339.91     58.25 o 
  -2   3   8        1.40       -0.07     12.83 o 
  -1   3   8       38.23       31.45     21.56 o 
   0   3   8      194.14      171.81     46.58 o 
  -9   4   8       33.88       16.00     13.82 o 
  -8   4   8      124.61       93.32     20.53 o 
  -7   4   8      585.83      584.54     70.52 o 
  -6   4   8       43.25       57.56     23.29 o 
  -5   4   8      266.65      217.68     41.69 o 
  -4   4   8        6.44        6.25     14.15 o 
  -3   4   8      109.88       74.84     26.80 o 
  -2   4   8      181.83      175.30     46.08 o 
  -1   4   8       71.76      105.82     34.31 o 
  -9   5   8      109.40      100.01     31.97 o 
  -8   5   8       53.59       63.96     25.20 o 
  -7   5   8      112.41       64.53     25.54 o 
  -6   5   8       28.15       69.13     28.59 o 
  -5   5   8       59.12       74.55     28.14 o 
  -4   5   8      193.73      209.91     48.20 o 
  -3   5   8      273.21      309.24     58.16 o 
  -1  -9   9       10.07        1.41     16.15 o 
   0  -9   9      122.98       91.00     30.75 o 
  -4  -8   9       28.76       28.42     20.90 o 
  -3  -8   9        0.18      -16.59     20.20 o 
  -2  -8   9      341.35      310.23     56.69 o 
  -1  -8   9        9.21       17.71     15.92 o 
   0  -8   9      753.29      746.51     84.34 o 
  -5  -7   9       30.96        2.66     16.08 o 
  -4  -7   9      235.95      184.86     46.35 o 
  -3  -7   9       70.76      102.52     34.22 o 
  -2  -7   9     1019.26     1018.75    100.36 o 
  -1  -7   9       27.64       29.58     20.48 o 
   0  -7   9       64.56       57.30     22.76 o 
   1  -7   9        2.03      -17.78     21.89 o 
   3  -7   9      314.45      322.71     58.97 o 
  -7  -6   9       60.48       47.73     31.16 o 
  -6  -6   9      177.96      150.98     43.99 o 
  -5  -6   9      349.21      374.94     64.93 o 
  -4  -6   9      677.43      663.92     84.56 o 
  -3  -6   9      265.54      217.10     45.52 o 
  -2  -6   9        7.97       -5.89     13.56 o 
  -1  -6   9        6.97        9.94     13.88 o 
   0  -6   9      226.70      246.71     46.43 o 
   1  -6   9      754.27      852.96     86.80 o 
   2  -6   9      118.02      131.31     37.31 o 
   3  -6   9      319.98      334.88     61.50 o 
  -8  -5   9       65.40      120.43     40.68 o 
  -7  -5   9      303.28      363.24     66.48 o 
  -6  -5   9      260.85      337.59     61.62 o 
  -5  -5   9      153.26      168.26     42.51 o 
  -4  -5   9       12.75       12.32     14.56 o 
  -3  -5   9        9.78       21.38     15.98 o 
  -2  -5   9      620.65      660.57     77.90 o 
  -1  -5   9      889.51      786.91     83.01 o 
   0  -5   9      594.01      803.90     85.37 o 
   1  -5   9      357.26      369.58     41.35 o 
   2  -5   9       27.08       17.33     19.32 o 
   3  -5   9       67.15       64.59     28.73 o 
  -9  -4   9      123.84      128.11     41.46 o 
  -8  -4   9       55.89       30.18     20.44 o 
  -7  -4   9       99.02      115.80     36.05 o 
  -6  -4   9        7.69       25.33     18.84 o 
  -5  -4   9        2.89       -1.89     11.51 o 
  -4  -4   9     1140.28     1125.87    103.81 o 
  -3  -4   9      709.02      732.03     82.78 o 
  -2  -4   9     1954.11     2145.92    141.09 o 
  -1  -4   9       63.10      108.26     32.11 o 
   0  -4   9      101.43      111.61     39.40 o 
   1  -4   9       51.46       35.11     12.09 o 
   2  -4   9       23.98       -6.39     14.47 o 
   3  -4   9      367.78      335.49     61.85 o 
  -9  -3   9       60.71       30.65     14.41 o 
  -8  -3   9        0.67      -12.99     21.24 o 
  -7  -3   9       14.37       31.40     14.93 o 
  -6  -3   9      840.73      917.57     96.23 o 
  -5  -3   9      149.28      162.82     39.69 o 
  -4  -3   9     1419.58     1475.77    118.21 o 
  -3  -3   9       48.55       61.04     22.05 o 
  -2  -3   9      163.21      136.69     33.02 o 
  -1  -3   9      167.02      147.04     22.60 o 
   0  -3   9        0.67        6.99      7.94 o 
   1  -3   9     1375.48     1295.74    106.32 o 
   2  -3   9      187.26      149.77     40.47 o 
   3  -3   9      177.49      125.55     40.04 o 
  -9  -2   9       42.88       42.80     17.41 o 
  -8  -2   9      451.77      538.20     51.10 o 
  -7  -2   9        1.98       -3.60     10.38 o 
  -6  -2   9      878.67      935.82     95.70 o 
  -5  -2   9       10.77        9.77      8.85 o 
  -4  -2   9      114.57       79.62     17.91 o 
  -3  -2   9      170.46      169.17     34.13 o 
  -2  -2   9       17.51       18.46      7.79 o 
  -1  -2   9     3113.35     2981.29     91.79 o 
   0  -2   9       62.40       45.82     15.13 o 
   1  -2   9      524.43      617.13     75.38 o 
   2  -2   9        5.61        8.89     15.24 o 
  -9  -1   9       48.41       47.88     15.19 o 
  -8  -1   9      304.49      388.24     43.38 o 
  -7  -1   9       35.23       38.95     14.02 o 
  -6  -1   9      133.36      120.24     16.74 o 
  -5  -1   9       91.48      101.39     15.34 o 
  -4  -1   9      204.29      232.39     29.99 o 
  -3  -1   9     2810.84     2892.01    172.70 o 
  -2  -1   9        0.96        9.68     10.55 o 
  -1  -1   9      509.50      507.29     67.47 o 
   0  -1   9        3.32        6.17     11.14 o 
   2  -1   9      317.83      312.08     61.00 o 
  -9   0   9       12.68       13.89     11.95 o 
  -8   0   9       79.39       63.09     17.97 o 
  -7   0   9      116.28       77.15     24.52 o 
  -6   0   9      483.37      473.05     34.12 o 
  -5   0   9     1866.38     2055.67     93.77 o 
  -4   0   9      247.85      261.51     33.93 o 
  -3   0   9      331.17      347.34     39.73 o 
  -2   0   9       22.90        8.59     15.23 o 
  -1   0   9      147.09      126.22     33.02 o 
   0   0   9      465.08      328.51     57.45 o 
   1   0   9      101.82      163.12     43.20 o 
  -9   1   9       28.03       15.60     12.69 o 
  -8   1   9      476.21      497.06     50.20 o 
  -7   1   9      426.70      512.43     35.97 o 
  -6   1   9      246.05      243.92     23.77 o 
  -5   1   9      210.56      249.15     44.76 o 
  -4   1   9       86.93      116.91     29.40 o 
  -3   1   9      222.23      271.64     50.02 o 
  -2   1   9      466.72      431.77     63.43 o 
  -1   1   9      457.61      553.09     74.98 o 
   0   1   9      728.96      687.18     84.09 o 
  -9   2   9       66.61       89.77     29.61 o 
  -8   2   9      156.64      152.22     34.93 o 
  -7   2   9       46.74       40.31     12.70 o 
  -6   2   9       24.60       35.40     20.00 o 
  -5   2   9      312.92      379.89     57.65 o 
  -4   2   9      364.13      398.48     61.40 o 
  -3   2   9     1103.42     1176.93    107.19 o 
  -2   2   9      463.78      458.71     68.14 o 
  -1   2   9       65.99       41.16     25.75 o 
  -9   3   9       12.80       25.76     20.25 o 
  -8   3   9       12.13        8.04     15.90 o 
  -7   3   9      382.02      431.40     61.43 o 
  -6   3   9       12.99       11.19     19.41 o 
  -5   3   9      784.89      777.44     86.25 o 
  -4   3   9      200.94      258.45     50.98 o 
  -3   3   9      146.69      166.28     43.37 o 
  -2   3   9       10.70       -5.45     16.70 o 
  -9   4   9      106.05       69.08     30.13 o 
  -8   4   9        2.85       -5.41     10.99 o 
  -7   4   9      373.51      358.92     58.37 o 
  -6   4   9       25.50       26.26     18.01 o 
  -5   4   9       96.08       70.37     26.46 o 
  -4   4   9        4.97      -19.62     25.89 o 
  -2  -8  10      301.56      305.97     59.72 o 
  -1  -8  10       82.31      102.73     37.66 o 
   0  -8  10      215.69      261.97     53.48 o 
  -4  -7  10      595.90      601.51     82.78 o 
  -3  -7  10       11.52       25.18     24.27 o 
  -2  -7  10      449.28      472.99     70.31 o 
  -1  -7  10        2.67      -21.69     21.69 o 
   0  -7  10       54.58       57.17     22.25 o 
  -6  -6  10      398.70      428.22     72.36 o 
  -5  -6  10       10.43       22.62     13.44 o 
  -4  -6  10      340.39      373.30     64.44 o 
  -3  -6  10        1.26        0.82     12.26 o 
  -2  -6  10      120.18       91.54     34.93 o 
  -1  -6  10      127.67      159.38     40.38 o 
   0  -6  10       40.72      104.39     35.96 o 
  -7  -5  10       93.60       60.05     34.51 o 
  -6  -5  10      130.02      135.40     39.90 o 
  -5  -5  10       30.04       21.00     20.90 o 
  -4  -5  10       39.92       25.57     20.97 o 
  -3  -5  10      215.79      197.31     46.30 o 
  -2  -5  10      147.59      116.05     32.31 o 
  -1  -5  10     1286.74     1428.07    121.70 o 
   0  -5  10        4.65      -11.59     20.26 o 
   1  -5  10      232.89      228.52     47.74 o 
  -8  -4  10       49.51       32.57     20.48 o 
  -7  -4  10       20.55      -10.79     21.82 o 
  -6  -4  10       90.84       88.83     30.46 o 
  -5  -4  10      140.39      111.99     36.02 o 
  -4  -4  10      497.75      562.54     78.15 o 
  -3  -4  10     1127.57     1116.93    109.21 o 
  -2  -4  10      101.89      141.73     39.86 o 
  -1  -4  10      184.09      132.38     37.45 o 
   0  -4  10        1.52       24.35     15.64 o 
   1  -4  10      158.50      173.28     42.09 o 
   2  -4  10      193.67      154.84     42.14 o 
  -9  -3  10       17.92       -2.50     15.10 o 
  -7  -3  10       63.94       37.74     28.74 o 
  -6  -3  10      829.11      902.40     99.64 o 
  -5  -3  10      450.88      462.50     71.04 o 
  -4  -3  10      326.04      340.14     61.91 o 
  -3  -3  10       48.41       77.00     31.67 o 
  -2  -3  10       21.02       -3.23     12.95 o 
  -1  -3  10      233.38      261.63     53.25 o 
   0  -3  10      328.71      239.17     49.92 o 
   1  -3  10      241.18      287.42     53.01 o 
   2  -3  10      351.71      411.53     68.71 o 
 -10  -2  10       43.53       -1.90     24.00 o 
  -9  -2  10        1.03        8.76     10.32 o 
  -8  -2  10      404.14      401.54     45.51 o 
  -7  -2  10      107.35      104.44     37.78 o 
  -6  -2  10      225.51      276.25     54.89 o 
  -5  -2  10       48.22       38.17     12.95 o 
  -4  -2  10       41.97       15.68     13.78 o 
  -3  -2  10      484.45      420.36     53.91 o 
  -2  -2  10      320.60      244.24     34.35 o 
  -1  -2  10      951.75     1002.18     71.76 o 
   0  -2  10      246.04      250.03     48.27 o 
   1  -2  10       58.86       75.13     28.58 o 
  -9  -1  10       18.14       29.65     13.12 o 
  -8  -1  10      196.11      263.82     36.50 o 
  -7  -1  10        4.39        4.93     10.67 o 
  -6  -1  10       19.71       18.30     12.04 o 
  -5  -1  10      790.18      675.17     55.46 o 
  -4  -1  10       41.98       50.66     17.50 o 
  -3  -1  10     1387.16     1386.03     83.58 o 
  -2  -1  10       77.62      105.84     29.13 o 
  -1  -1  10      130.22       75.71     31.67 o 
   0  -1  10       26.10       -8.54     28.18 o 
   1  -1  10       14.48       83.12     32.45 o 
  -9   0  10        2.54       -1.72     14.12 o 
  -8   0  10       49.04       65.70     19.31 o 
  -7   0  10      414.44      393.88     69.17 o 
  -6   0  10        8.89       20.74     13.56 o 
  -5   0  10      877.88      955.09     67.87 o 
  -4   0  10       24.45       21.54     15.89 o 
  -3   0  10      187.51      207.54     43.99 o 
  -2   0  10        5.51       -6.17     19.98 o 
  -1   0  10       13.75       17.11     18.18 o 
  -9   1  10      112.30      104.33     38.75 o 
  -8   1  10       20.54       32.31     22.31 o 
  -7   1  10      570.24      606.25     55.16 o 
  -6   1  10       19.15       32.46     19.00 o 
  -5   1  10       83.36       73.05     28.77 o 
  -4   1  10       27.76       -6.59     17.87 o 
  -3   1  10      107.78      115.82     33.71 o 
  -2   1  10      942.05      867.82     96.98 o 
  -7   2  10       46.43       32.75     25.24 o 
  -6   2  10       16.19        7.60     13.05 o 
  -5   2  10      207.17      206.32     43.48 o 
  -4   2  10      579.61      579.13     77.81 o 
  -3   2  10       52.63       77.44     31.16 o 
  -7   3  10      144.44      186.29     45.07 o 
  -6   3  10      307.87      309.67     56.82 o 
  -5   3  10      165.45      146.41     40.50 o 
  -3  -6  11        1.57       -5.81     21.24 o 
  -2  -6  11        7.64        3.81     16.04 o 
  -1  -6  11      221.67      179.78     46.68 o 
   0  -6  11       84.99       45.91     21.21 o 
  -5  -5  11        0.77        2.40     24.30 o 
  -4  -5  11       29.79       45.38     27.67 o 
  -3  -5  11      430.83      440.06     73.27 o 
  -2  -5  11       10.34      -14.08     14.08 o 
  -1  -5  11      587.42      724.98     91.47 o 
   0  -5  11        7.61       -5.83     16.96 o 
  -6  -4  11       23.48       67.88     30.10 o 
  -5  -4  11      542.16      513.38     79.74 o 
  -4  -4  11       30.42       26.26     24.88 o 
  -3  -4  11      619.03      701.73     91.37 o 
  -2  -4  11        0.30       38.18     28.04 o 
  -1  -4  11      123.79      104.00     34.95 o 
   0  -4  11       19.39        3.03     14.92 o 
  -7  -3  11      238.07      259.88     62.46 o 
  -6  -3  11       78.31      119.10     38.53 o 
  -5  -3  11      505.16      537.87     83.03 o 
  -4  -3  11       33.45        4.48     18.98 o 
  -3  -3  11      122.21       80.30     26.68 o 
  -2  -3  11       17.80       34.09     27.93 o 
  -1  -3  11      110.57       67.09     30.74 o 
  -7  -2  11      167.90      245.98     58.24 o 
  -6  -2  11       86.67      139.27     44.37 o 
  -5  -2  11       31.70       25.13     17.51 o 
  -4  -2  11       53.48       52.90     17.41 o 
  -3  -2  11      392.03      454.22     49.69 o 
  -2  -2  11      577.28      542.93     66.01 o 
  -8  -1  11       22.68      -25.68     25.68 o 
  -7  -1  11       60.82       79.81     37.39 o 
  -6  -1  11       10.18       22.43     23.26 o 
  -5  -1  11      462.52      490.11     50.24 o 
  -4  -1  11      424.64      368.62     45.75 o 
  -3  -1  11      240.61      262.89     52.56 o 
  -2  -1  11      219.94      164.32     42.14 o 
  -7   0  11      399.37      393.89     70.89 o 
  -6   0  11       98.35       88.75     22.81 o 
  -5   0  11      365.03      367.25     58.36 o 
  -4   0  11       27.87       58.44     26.75 o 
  -3   0  11       29.93        4.60     15.10 o 
  -6   1  11        6.85       15.38     18.70 o 
  -5   1  11       42.38       60.07     30.88 o 
  -4   1  11      179.34      208.80     49.20 o 
  -7   2  11       55.89       53.80     24.79 o 
  -6   2  11      168.96      193.13     43.63 o 
  -5  -2  12       67.18       53.79     19.89 o 
  -4  -2  12      188.13      196.92     46.43 o 
  -5  -1  12       76.96       72.08     29.46 o 
  -4  -1  12      470.03      339.28     60.21 o 
  -6   0  12      305.75      391.34     63.36 o 
                                                 
